# Supplementary material for: The genomic landscape of meiotic crossovers and gene conversions in Arabidopsis thaliana
Source: eLife. 2013 Dec 17;2:e01426. doi: 10.7554/eLife.01426 (PMC3865688; doi:10.7554/eLife.01426)
Supplement: Supplementary file 1. — (A) Read number. (B) Number of crossovers per tetrad and DH line and chromosome. (C) CO location. (D) NCO location and extent within the tetrad samples. (E) CO location in DH lines. (F) Exact loci of CO and extent of associated GC in tetrad samples. (G) Converted markers within COCTs in tetrad samples. (H) Converted markers within NCOCTs in DH lines. DOI: http://dx.doi.org/10.7554/eLife.01426.016 [file elife01426s001.xlsx]

## Sheet: A
Supplementary File 1A. Read number
Sample	Sample type	Sequenced read pairs	Aligned read pairs	Avg. nuclear genome coverage
Col	DH Parent	12940490	12599414	16.6
Ler	DH Parent	77936067	63518844	101.2
Col	Tetrad Parent	52078668	43303695	56.5
Ler	Tetrad Parent	46554725	34207322	49.4
emsCvi	Tetrad Parent	56429489	41212019	63.2
DH1	Doubled Haploid (DH)	23403771	4336637	8.7
DH2	Doubled Haploid (DH)	24654019	8552413	18.2
DH3	Doubled Haploid (DH)	20065118	7961734	17
DH4	Doubled Haploid (DH)	21516922	9889499	21.1
DH5	Doubled Haploid (DH)	66952956	49330593	71.1
DH6	Doubled Haploid (DH)	55917926	47162497	71.8
DH7	Doubled Haploid (DH)	52135752	45232912	68.5
DH8	Doubled Haploid (DH)	49620686	38441915	58
DH9	Doubled Haploid (DH)	55399712	46187638	70.7
DH10	Doubled Haploid (DH)	65204463	53859721	79.6
29_1	Tetrad	96662553	66079176	96.4619
29_2	Tetrad	31566060	19820222	28.5236
29_3	Tetrad	53379191	35360375	51.9102
29_4	Tetrad	28529159	22237059	41.004
38_1	Tetrad	48428343	32847111	47.8389
38_2	Tetrad	37908618	25276663	38.6198
38_3	Tetrad	63055319	40605530	59.6004
38_4	Tetrad	45485638	27041540	39.6541
40_1	Tetrad	76672532	53138435	75.6262
40_2	Tetrad	48073711	35452303	51.9708
40_3	Tetrad	39470042	27004256	36.9213
40_4	Tetrad	37102772	25158766	36.7043
58_1	Tetrad	102386182	67772426	98.3738
58_2	Tetrad	45843587	34104496	49.4215
58_3	Tetrad	74332245	53442589	79.4326
58_4	Tetrad	43763556	33451664	49.3576
62_1	Tetrad	50565207	34967278	51.6232
62_2	Tetrad	50373376	37322244	53.9312
62_3	Tetrad	51571962	38639574	53.3715
62_4	Tetrad	45271453	31677562	46.4161
34_1	Tetrad (shallow sequenced)	6456126	2470972	3.7153
34_2	Tetrad (shallow sequenced)	8118010	3539097	5.23501
34_3	Tetrad (shallow sequenced)	17364822	7991846	10.2694
34_4	Tetrad (shallow sequenced)	6801644	2962486	4.45638
35_1	Tetrad (shallow sequenced)	134733780	55173101	68.8127
35_2	Tetrad (shallow sequenced)	51852452	22464401	27.2736
35_3	Tetrad (shallow sequenced)	9346168	3856127	5.21197
35_4	Tetrad (shallow sequenced)	34702213	15853101	20.2806
39_1	Tetrad (shallow sequenced)	13582297	5974179	8.21215
39_2	Tetrad (shallow sequenced)	6848441	2256668	3.81298
39_3	Tetrad (shallow sequenced)	9136361	3874375	5.68289
39_4	Tetrad (shallow sequenced)	17383719	7195442	9.89056
51_1	Tetrad (shallow sequenced)	34938764	15429200	19.8358
51_2	Tetrad (shallow sequenced)	67664552	29705580	39.5171
51_3	Tetrad (shallow sequenced)	48665582	21125950	27.908
51_4	Tetrad (shallow sequenced)	21860093	9264556	12.502
53_1	Tetrad (shallow sequenced)	8021051	3373810	4.8181
53_2	Tetrad (shallow sequenced)	8672975	3357082	4.74922
53_3	Tetrad (shallow sequenced)	8000037	3415093	4.79529
53_4	Tetrad (shallow sequenced)	10562535	4435528	5.87339
68_1	Tetrad (shallow sequenced)	8196575	3404418	4.88169
68_2	Tetrad (shallow sequenced)	17393417	6256797	8.63979
68_3	Tetrad (shallow sequenced)	23468582	9899467	12.6908
68_4	Tetrad (shallow sequenced)	29662412	13276259	17.8778
69_1	Tetrad (shallow sequenced)	12420665	4132352	5.47682
69_2	Tetrad (shallow sequenced)	6576268	2482585	4.03887
69_3	Tetrad (shallow sequenced)	76282542	31615613	38.4206
69_4	Tetrad (shallow sequenced)	40031305	16797297	21.8182
76_1	Tetrad (shallow sequenced)	24403868	9680926	13.3335
76_2	Tetrad (shallow sequenced)	5534812	1053392	2.53082
76_3	Tetrad (shallow sequenced)	11716917	4162558	6.05516
76_4	Tetrad (shallow sequenced)	3635128	1080129	2.42543

## Sheet: B
Supplementary File 1B. Number of Crossover per tetrad and DH line and chromosome
Chromosome	Sum	Avg	Stddev	29	34	35	38	39	40	51	53	58	62	68	69	76
1	34	2.61538	0.514929	3	3	2	3	3	2	3	2	3	3	2	2	3
2	25	1.92308	0.514929	2	2	1	2	2	2	2	2	3	2	1	2	2
3	25	1.92308	0.426401	1	2	2	3	2	2	2	2	2	1	2	2	2
4	20	1.53846	0.522233	2	1	1	2	1	1	2	1	2	2	1	2	2
5	27	2.07692	0.57735	1	2	1	2	2	2	2	2	2	2	3	3	3
Sum	131	10.0769	1.52753	9	10	7	12	10	9	11	9	12	10	9	11	12

## Sheet: C
Supplementary File 1C. CO location
Chromosomal locations refer to the positions in the reference sequence. CO-ID is a unique identifier for each CO event, which allows cross-referencing between other supplemental tables. Begin and End refer to the flanking regions that encompass the CO region. Different sequencing depth did not allow for accurate annotation of the flanking marker. CO location of CO-ID 1 to 71 are exact, 72 to 131 …
CO-ID	Gamete1	Gamete2	Chromosome	Begin	End	Length	Annotation
1	29_1	29_4	Chr1	1557671	1559010	1338	exact
2	29_1	29_2	Chr1	16895874	16896222	347	exact
3	29_2	29_4	Chr1	23497124	23498622	1497	exact
4	29_2	29_3	Chr2	7918187	7918663	475	exact
5	29_1	29_4	Chr2	15154598	15156880	2281	exact
6	29_2	29_3	Chr3	17728032	17728656	623	exact
7	29_1	29_2	Chr4	6796827	6797695	867	exact
8	29_1	29_3	Chr4	17653068	17653474	405	exact
9	29_1	29_2	Chr5	10876774	10877520	745	exact
10	38_4	38_2	Chr1	2213217	2213877	659	exact
11	38_4	38_3	Chr1	19093540	19094388	847	exact
12	38_2	38_1	Chr1	24809419	24810980	1560	exact
13	38_1	38_3	Chr2	7726474	7727253	778	exact
14	38_1	38_4	Chr2	17645816	17647565	1748	exact
15	38_3	38_4	Chr3	1160294	1161237	942	exact
16	38_4	38_3	Chr3	8880855	8882075	1219	exact
17	38_3	38_4	Chr3	19163980	19164563	582	exact
18	38_1	38_3	Chr4	118032	118932	899	exact
19	38_1	38_2	Chr4	11295554	11296431	876	exact
20	38_3	38_1	Chr5	809355	810388	1032	exact
21	38_3	38_1	Chr5	15608224	15611905	3680	exact
22	40_3	40_4	Chr1	1643314	1645247	1932	exact
23	40_2	40_4	Chr1	16271774	16273478	1703	exact
24	40_1	40_3	Chr2	9739200	9740314	1113	exact
25	40_1	40_3	Chr2	14700261	14701311	1049	exact
26	40_1	40_3	Chr3	8557068	8558265	1196	exact
27	40_1	40_3	Chr3	23161397	23162155	757	exact
28	40_1	40_2	Chr4	8365173	8365440	266	exact
29	40_2	40_4	Chr5	532301	532938	636	exact
30	40_1	40_2	Chr5	16501638	16502018	379	exact
31	58_4	58_3	Chr1	7842859	7843292	432	exact
32	58_2	58_1	Chr1	16473123	16474232	1108	exact
33	58_2	58_3	Chr1	25676514	25679256	2741	exact
34	58_4	58_3	Chr2	7252497	7253486	988	exact
35	58_1	58_4	Chr2	12414849	12418705	3855	exact
36	58_2	58_4	Chr2	14495108	14495835	726	exact
37	58_4	58_3	Chr3	9335488	9337106	1617	exact
38	58_1	58_2	Chr3	17951154	17951522	367	exact
39	58_1	58_2	Chr4	7369829	7370740	910	exact
40	58_3	58_4	Chr4	17463448	17464290	841	exact
41	58_3	58_4	Chr5	10486315	10486602	286	exact
42	58_2	58_4	Chr5	22704512	22704994	481	exact
43	62_1	62_4	Chr1	4899961	4900846	884	exact
44	62_1	62_4	Chr1	21763389	21763781	391	exact
45	62_3	62_1	Chr1	26328821	26328949	127	exact
46	62_1	62_2	Chr2	8548811	8549573	761	exact
47	62_3	62_4	Chr2	19020887	19030799	9911	exact
48	62_1	62_2	Chr3	15615636	15616191	554	exact
49	62_3	62_4	Chr4	6257906	6260351	2444	exact
50	62_3	62_4	Chr4	14919739	14923965	4225	exact
51	62_1	62_2	Chr5	8194916	8195394	477	exact
52	62_1	62_4	Chr5	21896525	21897982	1456	exact
53	35_4	35_1	Chr1	6863325	6865068	1742	exact
54	35_1	35_4	Chr1	23518194	23520273	2078	exact
55	35_2	35_4	Chr2	8098818	8104251	5432	exact
56	35_4	35_1	Chr3	17476529	17476977	447	exact
57	35_2	35_4	Chr4	10852992	10853752	759	exact
58	35_1	35_4	Chr5	10874739	10875709	969	exact
59	39_3	39_4	Chr5	8031415	8032681	1265	exact
60	51_2	51_1	Chr1	25411234	25411906	671	exact
61	51_3	51_4	Chr1	28441661	28453789	12127	exact
62	51_2	51_4	Chr2	1541990	1542881	890	exact
63	51_3	51_1	Chr3	8641648	8643716	2067	exact
64	51_3	51_1	Chr3	22672513	22673645	1131	exact
65	51_1	51_3	Chr4	4792121	4792516	394	exact
66	51_2	51_3	Chr4	14273798	14277237	3438	exact
67	51_1	51_3	Chr5	5718060	5718775	714	exact
68	51_3	51_4	Chr5	21033898	21034249	350	exact
69	68_1	68_4	Chr2	9233712	9234047	334	exact
70	68_2	68_4	Chr5	24423715	24424605	889	exact
71	69_1	69_3	Chr3	2129367	2129988	620	exact
72	34_3	34_1	Chr1	1131718	1132082	363	approximated (a)
73	34_3	34_4	Chr3	11604653	11604818	164	approximated (a)
74	34_3	34_1	Chr3	22208091	22209849	1757	approximated (a)
75	34_2	34_1	Chr4	6817702	6821928	4225	approximated (a)
76	34_2	34_4	Chr5	8798553	8799898	1344	approximated (a)
77	34_3	34_4	Chr5	16179120	16179669	548	approximated (a)
78	35_3	35_1	Chr3	7850926	7851006	79	approximated (a)
79	39_3	39_4	Chr1	23258382	23258458	75	approximated (a)
80	39_4	39_1	Chr3	6151538	6151992	453	approximated (a)
81	39_1	39_2	Chr3	18966225	18966896	670	approximated (a)
82	39_3	39_4	Chr4	9393648	9394100	451	approximated (a)
83	39_1	39_4	Chr5	26146835	26147793	957	approximated (a)
84	51_2	51_4	Chr1	8506960	8507920	959	approximated (a)
85	51_1	51_2	Chr2	16706355	16707007	651	approximated (a)
86	53_1	53_4	Chr1	4532004	4533065	1060	approximated (a)
87	53_3	53_1	Chr3	5253129	5254901	1771	approximated (a)
88	53_1	53_3	Chr3	18576295	18577755	1459	approximated (a)
89	53_1	53_4	Chr4	10443450	10443767	316	approximated (a)
90	68_2	68_3	Chr1	5388590	5388615	24	approximated (a)
91	68_3	68_2	Chr1	23468449	23469373	923	approximated (a)
92	68_2	68_3	Chr3	2160669	2161654	984	approximated (a)
93	68_2	68_3	Chr3	16504328	16507124	2795	approximated (a)
94	68_1	68_2	Chr4	16361734	16362042	307	approximated (a)
95	68_1	68_4	Chr5	91098	91446	347	approximated (a)
96	68_4	68_3	Chr5	16059978	16060021	42	approximated (a)
97	69_3	69_2	Chr1	8134675	8135511	835	approximated (a)
98	69_1	69_4	Chr1	28431833	28432568	734	approximated (a)
99	69_1	69_4	Chr2	6850135	6850622	486	approximated (a)
100	69_3	69_2	Chr2	17966128	17967102	973	approximated (a)
101	69_3	69_2	Chr3	22187581	22187889	307	approximated (a)
102	69_2	69_4	Chr4	465410	465959	548	approximated (a)
103	69_1	69_3	Chr4	17141657	17144115	2457	approximated (a)
104	69_3	69_2	Chr5	4891660	4892281	620	approximated (a)
105	69_2	69_3	Chr5	15248130	15248817	686	approximated (a)
106	69_1	69_4	Chr5	26669563	26669785	221	approximated (a)
107	76_3	76_4	Chr1	3479246	3479452	205	approximated (a)
108	76_1	76_4	Chr1	17333380	17334397	1016	approximated (a)
109	76_4	76_1	Chr3	2460862	2462662	1799	approximated (a)
110	76_4	76_1	Chr3	20619143	20619717	573	approximated (a)
111	76_3	76_2	Chr4	15489727	15490198	470	approximated (a)
112	76_1	76_2	Chr5	516152	517201	1048	approximated (a)
113	34_2	34_4	Chr1	9905708	9906354	645	approximated (b)
114	34_1	34_2	Chr1	21995154	21997424	2269	approximated (b)
115	34_1	34_3	Chr2	358012	360213	2200	approximated (b)
116	34_1	34_2	Chr2	14244446	14245893	1446	approximated (b)
117	39_3	39_4	Chr1	1221514	1222132	617	approximated (b)
118	39_1	39_2	Chr1	6928974	6930712	1737	approximated (b)
119	39_1	39_4	Chr2	205236	218572	13335	approximated (b)
120	39_3	39_2	Chr2	15554784	15562451	7666	approximated (b)
121	53_1	53_3	Chr1	17508427	17524549	16121	approximated (b)
122	53_1	53_4	Chr2	11077881	11082800	4918	approximated (b)
123	53_3	53_2	Chr2	18822201	18823399	1197	approximated (b)
124	53_1	53_4	Chr5	6126513	6127183	669	approximated (b)
125	53_4	53_1	Chr5	24956548	24957743	1194	approximated (b)
126	76_2	76_4	Chr1	27119744	27134092	14347	approximated (b)
127	76_2	76_3	Chr2	6788160	6790663	2502	approximated (b)
128	76_2	76_4	Chr2	18796326	18799555	3228	approximated (b)
129	76_1	76_4	Chr4	5739124	5739563	438	approximated (b)
130	76_3	76_2	Chr5	13467136	13469819	2682	approximated (b)
131	76_4	76_2	Chr5	24075661	24087907	12245	approximated (b)

## Sheet: D
Supplementary File 1D. NCO location and extent within the tetrad samples
NCO-ID is a unique identifier for each NCO event, which allows cross-referencing between other supplemental tables. Left end refers to the loci that describe the left end of a full conversion, which is different the actual polymorhisms in the case of conversion tracts that consist of more than one markers. Right end is the other end of the conversion tract. Right and Left distance decribes the di…
NCO ID	Tetrads	Chr	Locus	NCO	Background	Background allele	NCO_allele	left end	right end	LeftDistance	RightDistance	MinNCOsize	MaxNCOsize	Remarks
1	29_2	Chr5	16568231	Col	Ler	T	A	16568093	16568686	138	455	1	592	No marker
2	38_2	Chr3	22673645	Col	Ler	G	C	22671897	22673766	1748	121	1	1868	No marker
3	40_1	Chr1	3562592	Ler	Col	A	T	3562114	3564166	478	1562	13	2051	Marker
3	40_1	Chr1	3562604	Ler	Col	T	TA(ins)	3562114	3564166	478	1562	13	2051	No marker
5	40_2	Chr5	2831387	Ler	Col	T	G	2825460	2838442	5927	7055	1	12981	Marker
6	40_4	Chr3	654195	Col	Ler	T	A	653545	654687	650	439	54	1141	No marker
6	40_4	Chr3	654248	Col	Ler	G	C	653545	654687	650	439	54	1141	No marker
7	58_2	Chr1	29232758	Col	Ler	T	A	29231900	29233214	858	456	1	1313	Marker
8	58_3	Chr2	13925604	Ler	Col	A	T	13925085	13927255	519	1651	1	2169	Marker
10	58_4	Chr3	10122998	Ler	Col	C	G	10121358	10125483	1640	2485	1	4124	No marker
11	62_1	Chr5	22718313	Col	Ler	A	C	22714374	22724170	3939	5576	282	9795	No marker
11	62_1	Chr5	22718594	Col	Ler	T	A	22714374	22724170	3939	5576	282	9795	Marker
12	62_1	Chr5	23233151	Col	Ler	C	T	23231108	23235819	2043	2668	1	4710	Marker
13	62_1	Chr4	16211203	Ler	Col	G	T	16210149	16212324	1054	1121	1	2174	Marker
14	62_1	Chr4	18208163	Ler	Col	T	G	18206405	18209100	1758	937	1	2694	No marker
15	62_3	Chr3	20571630	Ler	Col	T	G	20571177	20573677	453	1773	275	2499	No marker
15	62_3	Chr3	20571904	Ler	Col	A	G	20571177	20573677	453	1773	275	2499	No marker
16	62_4	Chr5	1036220	Col	Ler	T	G	1036027	1037208	193	988	1	1180	No marker

## Sheet: E
Supplementary File 1E. CO location in DH lines
ID	Chromosome	CO break start	CO break ends	Upstream genotype	Downstream genotype
DH1	2	7995651	7996021	Ler	Col
DH1	3	19659682	19661374	Col	Ler
DH1	4	14820839	14821272	Col	Ler
DH1	5	14294240	14294466	Col	Ler
DH1	5	6045145	6045248	Ler	Col
DH2	1	11379900	11380518	Col	Ler
DH2	2	11095697	11095784	Col	Ler
DH2	2	18809685	18809986	Ler	Col
DH2	3	23360434	23361259	Ler	Col
DH3	1	16130894	16131373	Ler	Col
DH3	1	24497411	24498026	Col	Ler
DH3	2	6694469	6694810	Col	Ler
DH3	3	10770271	10770691	Col	Ler
DH3	4	5165967	5166637	Ler	Col
DH3	5	13901059	13901168	Col	Ler
DH4	1	12256399	12256672	Col	Ler
DH4	2	1994684	1995104	Col	Ler
DH4	3	1230066	1230404	Ler	Col
DH4	5	17302925	17303130	Ler	Col
DH4	5	8408206	8408326	Col	Ler
DH5	1	15922557	15922622	Col	Ler
DH5	1	3473648	3474347	Ler	Col
DH5	2	9579983	9580578	Col	Ler
DH5	4	10007430	10007762	Ler	Col
DH5	4	15988038	15991333	Col	Ler
DH5	4	17512230	17512537	Ler	Col
DH5	5	21481654	21482180	Ler	Col
DH6	1	2245324	2246148	Ler	Col
DH6	2	5660821	5661013	Col	Ler
DH6	3	8880723	8880778	Col	Ler
DH6	4	7837100	7837675	Ler	Col
DH6	5	15878487	15879014	Col	Ler
DH6	5	3480602	3480742	Ler	Col
DH7	1	18914464	18915314	Ler	Col
DH7	1	5407433	5408280	Col	Ler
DH7	2	17981163	17982103	Col	Ler
DH7	2	6947299	6947738	Ler	Col
DH7	3	8686510	8687570	Ler	Col
DH7	4	11220881	11222041	Col	Ler
DH7	5	22337799	22337975	Col	Ler
DH7	5	6832134	6832292	Ler	Col
DH8	1	469655	473429	Col	Ler
DH8	2	9171354	9171524	Col	Ler	Associated gene conversion at 9171638. C=>T Col allele in Ler background.
DH8	4	9240644	9241336	Col	Ler
DH8	5	17157500	17158113	Ler	Col
DH8	5	4979856	4980118	Col	Ler
DH9	1	26948393	26949224	Ler	Col
DH9	1	772303	772458	Col	Ler
DH9	2	15787110	15787184	Ler	Col
DH9	2	9837379	9838028	Col	Ler
DH9	3	19595156	19595927	Col	Ler
DH9	4	15314953	15321002	Ler	Col
DH9	4	7574005	7574566	Col	Ler
DH9	5	3824133	3824879	Col	Ler
DH10	1	18216192	18216483	Col	Ler
DH10	1	24451497	24453758	Ler	Col
DH10	1	29578939	29579904	Col	Ler
DH10	3	3427419	3427867	Ler	Col
DH10	5	1010853	1010912	Ler	Col
DH10	5	21377456	21378060	Col	Ler

## Sheet: F
Supplementary File 1F. Exact loci of CO and extent of associated GC in tetrad samples
Chromosomal locations refer to the positions in the reference sequence. CO-ID is a unique identifier for each CO event, which allows cross-referencing between other supplemental tables. Maximal and minimal length refer to two different approximations of the real conversion tract length. COCT describe the regions of the converted polymorphisms.
CO-ID	Gamete 1	Gamete 2	Chr	Flanking marker upstream	Flanking marker downstream	Maximal length	Midpoint length	Minimal length	COCT begin	COCT end	COCT length
1	29_1	29_4	Chr1	1557671	1559010	1338	382	50	1558004	1558053	50
2	29_1	29_2	Chr1	16895874	16896222	347	173.5	0	-	-	-
3	29_2	29_4	Chr1	23497124	23498622	1497	559	1	23498063	23498063	1
4	29_2	29_3	Chr2	7918187	7918663	475	237.5	0	-	-	-
5	29_1	29_4	Chr2	15154598	15156880	2281	676	1	15156204	15156204	1
6	29_2	29_3	Chr3	17728032	17728656	623	311.5	0	-	-	-
7	29_1	29_2	Chr4	6796827	6797695	867	433.5	0	-	-	-
8	29_1	29_3	Chr4	17653068	17653474	405	202.5	0	-	-	-
9	29_1	29_2	Chr5	10876774	10877520	745	398	119	10877054	10877172	119
10	38_4	38_2	Chr1	2213217	2213877	659	411	345	2213284	2213628	345
11	38_4	38_3	Chr1	19093540	19094388	847	604	467	19093678	19094144	467
12	38_2	38_1	Chr1	24809419	24810980	1560	1316	1229	24809664	24810892	1229
13	38_1	38_3	Chr2	7726474	7727253	778	389	0	-	-	-
14	38_1	38_4	Chr2	17645816	17647565	1748	611	1	17646954	17646954	1
15	38_3	38_4	Chr3	1160294	1161237	942	495	410	1160742	1161151	410
16	38_4	38_3	Chr3	8880855	8882075	1219	389	84	8881161	8881244	84
17	38_3	38_4	Chr3	19163980	19164563	582	291	0	-	-	-
18	38_1	38_3	Chr4	118032	118932	899	449.5	0	-	-	-
19	38_1	38_2	Chr4	11295554	11296431	876	438	0	-	-	-
20	38_3	38_1	Chr5	809355	810388	1032	481	404	809907	810310	404
21	38_3	38_1	Chr5	15608224	15611905	3680	754	663	15608316	15608978	663
22	40_3	40_4	Chr1	1643314	1645247	1932	922	65	1644172	1644236	65
23	40_2	40_4	Chr1	16271774	16273478	1703	887	539	16272591	16273129	539
24	40_1	40_3	Chr2	9739200	9740314	1113	556.5	0	-	-	-
25	40_1	40_3	Chr2	14700261	14701311	1049	333	2	14700978	14700979	2
26	40_1	40_3	Chr3	8557068	8558265	1196	633	569	8557632	8558200	569
27	40_1	40_3	Chr3	23161397	23162155	757	264	1	23161891	23161891	1
28	40_1	40_2	Chr4	8365173	8365440	266	133	0	-	-	-
29	40_2	40_4	Chr5	532301	532938	636	318	0	-	-	-
30	40_1	40_2	Chr5	16501638	16502018	379	189.5	0	-	-	-
31	58_4	58_3	Chr1	7842859	7843292	432	122	42	7843170	7843211	42
32	58_2	58_1	Chr1	16473123	16474232	1108	531	124	16473701	16473824	124
33	58_2	58_3	Chr1	25676514	25679256	2741	1370.5	0	-	-	-
34	58_4	58_3	Chr2	7252497	7253486	988	520	136	7252882	7253017	136
35	58_1	58_4	Chr2	12414849	12418705	3855	793	1	12417912	12417912	1
36	58_2	58_4	Chr2	14495108	14495835	726	363	0	-	-	-
37	58_4	58_3	Chr3	9335488	9337106	1617	616	141	9336490	9336630	141
38	58_1	58_2	Chr3	17951154	17951522	367	183.5	0	-	-	-
39	58_1	58_2	Chr4	7369829	7370740	910	455	0	-	-	-
40	58_3	58_4	Chr4	17463448	17464290	841	264	115	17464026	17464140	115
41	58_3	58_4	Chr5	10486315	10486602	286	54	1	10486369	10486369	1
42	58_2	58_4	Chr5	22704512	22704994	481	240.5	0	-	-	-
43	62_1	62_4	Chr1	4899961	4900846	884	442	0	-	-	-
44	62_1	62_4	Chr1	21763389	21763781	391	195.5	0	-	-	-
45	62_3	62_1	Chr1	26328821	26328949	127	63.5	0	-	-	-
46	62_1	62_2	Chr2	8548811	8549573	761	477	240	8549049	8549288	240
47	62_3	62_4	Chr2	19020887	19030799	9911	72	1	19020959	19020959	1
48	62_1	62_2	Chr3	15615636	15616191	554	427	324	15615740	15616063	324
49	62_3	62_4	Chr4	6257906	6260351	2444	1369	432	6258844	6259275	432
50	62_3	62_4	Chr4	14919739	14923965	4225	301	1	14920040	14920040	1
51	62_1	62_2	Chr5	8194916	8195394	477	229	1	8195145	8195145	1
52	62_1	62_4	Chr5	21896525	21897982	1456	406	284	21896648	21896931	284
53	35_4	35_1	Chr1	6863325	6865068	1742	976	509	6863793	6864301	509
54	35_1	35_4	Chr1	23518194	23520273	2078	985	67	23519113	23519179	67
55	35_2	35_4	Chr2	8098818	8104251	5432	105	78	8098846	8098923	78
56	35_4	35_1	Chr3	17476529	17476977	447	222	1	17476751	17476751	1
57	35_2	35_4	Chr4	10852992	10853752	759	325	41	10853427	10853467	41
58	35_1	35_4	Chr5	10874739	10875709	969	707	471	10875002	10875472	471
59	39_3	39_4	Chr5	8031415	8032681	1265	875	632	8031659	8032290	632
60	51_2	51_1	Chr1	25411234	25411906	671	300	153	25411606	25411758	153
61	51_3	51_4	Chr1	28441661	28453789	12127	6063.5	0	-	-	-
62	51_2	51_4	Chr2	1541990	1542881	890	618	568	1542263	1542830	568
63	51_3	51_1	Chr3	8641648	8643716	2067	929	1	8642577	8642577	1
64	51_3	51_1	Chr3	22672513	22673645	1131	565.5	0	-	-	-
65	51_1	51_3	Chr4	4792121	4792516	394	118	66	4792174	4792239	66
66	51_2	51_3	Chr4	14273798	14277237	3438	1154	18	14274935	14274952	18
67	51_1	51_3	Chr5	5718060	5718775	714	175	1	5718600	5718600	1
68	51_3	51_4	Chr5	21033898	21034249	350	175	0	-	-	-
69	68_1	68_4	Chr2	9233712	9234047	334	167	0	-	-	-
70	68_2	68_4	Chr5	24423715	24424605	889	444.5	0	-	-	-
71	69_1	69_3	Chr3	2129367	2129988	620	310	0	-	-	-

## Sheet: G
Supplementary File 1G. Converted marker within COCTs in tetrad samples
Chromosomal locations of the genomic differences refer to the positions in the reference sequence. Polymorphisms that reside in conversion tracts, but nevertheless are inherited in a 2:2 fashion are highlighted in grey. CO-ID is a unique identifier for each CO event, which allows cross-referencing between other supplemental tables.
CO-ID	Chromosome	Begin	End	Col-0-allele	Ler-allele	Gamete1	Gamete2	Gamete1(Allele)	Gamete2(Allele)
1	Chr1	1558004	1558005	--	CA	29_1	29_4	Col-0	Col-0
1	Chr1	1558042	1558053	AAAAAAAGGATT	------------	29_1	29_4	Col-0	Col-0
3	Chr1	23498063	23498063	A	-	29_2	29_4	Col-0	Col-0
5	Chr2	15156204	15156204	T	A	29_1	29_4	Col-0	Col-0
9	Chr5	10877054	10877054	A	G	29_1	29_2	Col-0	Col-0
9	Chr5	10877169	10877169	G	T	29_1	29_2	Col-0	Col-0
9	Chr5	10877171	10877172	-	T	29_1	29_2	Col-0	Col-0
10	Chr1	2213284	2213284	A	T	38_4	38_2	Ler	Ler
10	Chr1	2213614	2213614	G	C	38_4	38_2	Ler	Ler
10	Chr1	2213628	2213628	T	C	38_4	38_2	Ler	Ler
11	Chr1	19093678	19093678	A	C	38_4	38_3	Col-0	Col-0
11	Chr1	19093683	19093683	C	G	38_4	38_3	Col-0	Col-0
11	Chr1	19093944	19093945	-	T	38_4	38_3	Col-0	Col-0
11	Chr1	19093986	19093986	G	C	38_4	38_3	Col-0	Col-0
11	Chr1	19094144	19094144	C	T	38_4	38_3	Col-0	Col-0
12	Chr1	24809664	24809664	T	C	38_2	38_1	Ler	Ler
12	Chr1	24809805	24809805	A	T	38_2	38_1	Ler	Ler
12	Chr1	24809909	24809909	T	C	38_2	38_1	Ler	Ler
12	Chr1	24809910	24809910	G	A	38_2	38_1	Ler	Ler
12	Chr1	24809952	24809952	T	A	38_2	38_1	Ler	Ler
12	Chr1	24810000	24810000	A	T	38_2	38_1	Ler	Ler
12	Chr1	24810006	24810006	A	T	38_2	38_1	Ler	Ler
12	Chr1	24810010	24810010	T	C	38_2	38_1	Ler	Ler
12	Chr1	24810044	24810044	A	T	38_2	38_1	Ler	Ler
12	Chr1	24810059	24810060	-	T	38_2	38_1	Ler	Ler
12	Chr1	24810069	24810069	A	T	38_2	38_1	Ler	Ler
12	Chr1	24810082	24810082	A	-	38_2	38_1	Ler	Ler
12	Chr1	24810139	24810139	T	C	38_2	38_1	Ler	Ler
12	Chr1	24810183	24810183	C	T	38_2	38_1	Ler	Ler
12	Chr1	24810448	24810448	C	A	38_2	38_1	Ler	Ler
12	Chr1	24810467	24810467	C	T	38_2	38_1	Ler	Ler
12	Chr1	24810476	24810476	C	A	38_2	38_1	Ler	Ler
12	Chr1	24810510	24810510	C	G	38_2	38_1	Ler	Ler
12	Chr1	24810514	24810514	T	G	38_2	38_1	Ler	Ler
12	Chr1	24810546	24810546	T	C	38_2	38_1	Ler	Ler
12	Chr1	24810593	24810593	C	T	38_2	38_1	Ler	Ler
12	Chr1	24810601	24810608	--------	ATATATAG	38_2	38_1	Ler	Ler
12	Chr1	24810628	24810628	A	-	38_2	38_1	Ler	Ler
12	Chr1	24810711	24810711	G	A	38_2	38_1	Ler	Ler
12	Chr1	24810731	24810732	GA	--	38_2	38_1	Ler	Ler
12	Chr1	24810735	24810749	TCCCTGGTTAAACCG	---------------	38_2	38_1	Ler	Ler
12	Chr1	24810802	24810802	A	-	38_2	38_1	Ler	Ler
12	Chr1	24810820	24810820	A	T	38_2	38_1	Ler	Ler
12	Chr1	24810840	24810840	T	A	38_2	38_1	Ler	Ler
12	Chr1	24810892	24810892	T	C	38_2	38_1	Ler	Ler
14	Chr2	17646954	17646954	A	T	38_1	38_4	Ler	Ler
15	Chr3	1160742	1160742	T	G	38_3	38_4	Col-0	Col-0
15	Chr3	1160762	1160763	-	T	38_3	38_4	Col-0	Col-0
15	Chr3	1160777	1160778	-----	GAAAA	38_3	38_4	Col-0	Col-0
15	Chr3	1160802	1160803	-------------	ACTAGATGACAAA	38_3	38_4	Col-0	Col-0
15	Chr3	1160806	1160806	T	A	38_3	38_4	Col-0	Col-0
15	Chr3	1160812	1160813	-	T	38_3	38_4	Col-0	Col-0
15	Chr3	1160813	1160813	C	A	38_3	38_4	Col-0	Col-0
15	Chr3	1160850	1160851	TA	--	38_3	38_4	Col-0	Col-0
15	Chr3	1160878	1160888	CTTACACAAA	----------	38_3	38_4	Col-0	Col-0
15	Chr3	1160893	1160893	C	A	38_3	38_4	Col-0	Col-0
15	Chr3	1160894	1160894	T	A	38_3	38_4	Col-0	Col-0
15	Chr3	1160934	1160934	T	-	38_3	38_4	Col-0	Col-0
15	Chr3	1160936	1160937	AA	--	38_3	38_4	Col-0	Col-0
15	Chr3	1161082	1161082	--	TT	38_3	38_4	Col-0	Col-0
15	Chr3	1161092	1161091	------------------	TAAATATTTGTACTGAAA	38_3	38_4	Col-0	Col-0
15	Chr3	1161095	1161095	C	A	38_3	38_4	Col-0	Col-0
15	Chr3	1161151	1161151	A	-	38_3	38_4	Col-0	Col-0
16	Chr3	8881161	8881161	G	T	38_4	38_3	Col-0	Col-0
16	Chr3	8881194	8881194	A	-	38_4	38_3	Col-0	Col-0
16	Chr3	8881244	8881244	C	A	38_4	38_3	Col-0	Col-0
20	Chr5	809907	809907	A	T	38_3	38_1	Col-0	Col-0
20	Chr5	810310	810310	A	G	38_3	38_1	Col-0	Col-0
21	Chr5	15608316	15608316	A	T	38_3	38_1	Ler	Ler
21	Chr5	15608801	15608801	T	-	38_3	38_1	Ler	Ler
21	Chr5	15608605	15608606	-	C	38_3	38_1	Col-0	Ler
21	Chr5	15608941	15608941	A	G	38_3	38_1	Ler	Ler
21	Chr5	15608968	15608968	A	G	38_3	38_1	Ler	Ler
21	Chr5	15608978	15608978	C	G	38_3	38_1	Ler	Ler
22	Chr1	1644172	1644172	G	T	40_3	40_4	Ler	Ler
22	Chr1	1644236	1644236	G	A	40_3	40_4	Ler	Ler
23	Chr1	16272591	16272591	G	T	40_2	40_4	Col-0	Col-0
23	Chr1	16272669	16272669	G	A	40_2	40_4	Col-0	Col-0
23	Chr1	16272681	16272681	G	T	40_2	40_4	Col-0	Col-0
23	Chr1	16272920	16272920	T	C	40_2	40_4	Col-0	Col-0
23	Chr1	16273058	16273058	G	C	40_2	40_4	Col-0	Col-0
23	Chr1	16273073	16273073	A	T	40_2	40_4	Col-0	Col-0
23	Chr1	16273096	16273096	G	T	40_2	40_4	Col-0	Col-0
23	Chr1	16273112	16273112	C	T	40_2	40_4	Col-0	Col-0
23	Chr1	16273129	16273129	C	-	40_2	40_4	Col-0	Col-0
25	Chr2	14700978	14700978	A	G	40_1	40_3	Col-0	Col-0
26	Chr3	8557632	8557632	T	C	40_1	40_3	Col-0	Col-0
26	Chr3	8558197	8558200	TCTC	----	40_1	40_3	Col-0	Col-0
27	Chr3	23161891	23161891	T	C	40_1	40_3	Col-0	Col-0
31	Chr1	7843170	7843170	T	-	58_4	58_3	Col-0	Col-0
31	Chr1	7843198	7843198	C	G	58_4	58_3	Col-0	Col-0
31	Chr1	7843200	7843200	T	A	58_4	58_3	Col-0	Col-0
31	Chr1	7843203	7843203	A	C	58_4	58_3	Col-0	Col-0
31	Chr1	7843211	7843211	C	G	58_4	58_3	Col-0	Col-0
32	Chr1	16473701	16473701	C	A	58_2	58_1	Col-0	Col-0
32	Chr1	16473766	16473766	A	G	58_2	58_1	Col-0	Col-0
32	Chr1	16473776	16473776	A	-	58_2	58_1	Col-0	Col-0
32	Chr1	16473823	16473824	-	A	58_2	58_1	Col-0	Col-0
34	Chr2	7252882	7252882	A	C	58_4	58_3	Ler	Ler
34	Chr2	7253017	7253017	T	C	58_4	58_3	Ler	Ler
35	Chr2	12417912	12417912	A	T	58_1	58_4	Col-0	Col-0
37	Chr3	9336490	9336490	T	G	58_4	58_3	Col-0	Col-0
37	Chr3	9336630	9336630	G	T	58_4	58_3	Col-0	Col-0
40	Chr4	17464026	17464026	T	-	58_3	58_4	Ler	Ler
40	Chr4	17464140	17464140	T	A	58_3	58_4	Ler	Ler
41	Chr5	10486369	10486369	C	A	58_3	58_4	Ler	Ler
46	Chr2	8549049	8549049	T	A	62_1	62_2	Ler	Ler
46	Chr2	8549070	8549070	A	T	62_1	62_2	Ler	Ler
46	Chr2	8549287	8549288	-	T	62_1	62_2	Ler	Ler
47	Chr2	19020959	19020959	T	-	62_3	62_4	Col-0	Col-0
48	Chr3	15615740	15615740	A	G	62_1	62_2	Ler	Ler
48	Chr3	15615988	15615988	T	A	62_1	62_2	Ler	Ler
48	Chr3	15616063	15616063	G	A	62_1	62_2	Ler	Ler
49	Chr4	6258844	6258844	C	G	62_3	62_4	Ler	Ler
49	Chr4	6258920	6258920	A	-	62_3	62_4	Ler	Ler
49	Chr4	6258924	6258924	T	-	62_3	62_4	Ler	Ler
49	Chr4	6259275	6259275	G	A	62_3	62_4	Ler	Ler
50	Chr4	14920040	14920040	T	A	62_3	62_4	Ler	Ler
51	Chr5	8195145	8195145	A	G	62_1	62_2	Col-0	Col-0
52	Chr5	21896648	21896648	C	G	62_1	62_4	Ler	Ler
52	Chr5	21896710	21896710	G	A	62_1	62_4	Ler	Ler
52	Chr5	21896931	21896931	T	C	62_1	62_4	Ler	Ler
53	Chr1	6863793	6863793	A	G	35_4	35_1	Ler	Ler
53	Chr1	6863819	6863819	A	C	35_4	35_1	Ler	Ler
53	Chr1	6863985	6863985	C	A	35_4	35_1	Ler	Ler
53	Chr1	6864022	6864022	C	T	35_4	35_1	Ler	Ler
53	Chr1	6864198	6864198	G	C	35_4	35_1	Ler	Ler
53	Chr1	6864301	6864301	-	T	35_4	35_1	Ler	Ler
54	Chr1	23519113	23519113	A	G	35_1	35_4	Ler	Ler
54	Chr1	23519179	23519179	C	T	35_1	35_4	Ler	Ler
55	Chr2	8098846	8098846	C	T	35_2	35_4	Col-0	Col-0
55	Chr2	8098890	8098891	AA	--	35_2	35_4	Col-0	Col-0
55	Chr2	8098893	8098894	CT	--	35_2	35_4	Col-0	Col-0
55	Chr2	8098896	8098896	C	A	35_2	35_4	Col-0	Col-0
55	Chr2	8098923	8098923	G	T	35_2	35_4	Col-0	Col-0
56	Chr3	17476751	17476751	A	C	35_4	35_1	Ler	Ler
57	Chr4	10853427	10853427	A	-	35_2	35_4	Ler	Ler
57	Chr4	10853467	10853467	G	T	35_2	35_4	Ler	Ler
58	Chr5	10875002	10875002	T	G	35_1	35_4	Ler	Ler
58	Chr5	10875299	10875299	G	A	35_1	35_4	Ler	Ler
58	Chr5	10875472	10875472	T	A	35_1	35_4	Ler	Ler
59	Chr5	8031659	8031659	T	A	39_3	39_4	Ler	Ler
60	Chr1	25411606	25411607	CC	AA	51_2	51_1	Ler	Ler
60	Chr1	25411706	25411706	T	-	51_2	51_1	Ler	Ler
60	Chr1	25411758	25411758	A	T	51_2	51_1	Ler	Ler
62	Chr2	1542263	1542263	C	T	51_2	51_4	Ler	Ler
62	Chr2	1542342	1542342	G	T	51_2	51_4	Ler	Ler
62	Chr2	1542687	1542687	T	C	51_2	51_4	Ler	Ler
63	Chr3	8642577	8642577	A	C	51_3	51_1	Col-0	Col-0
65	Chr4	4792174	4792174	C	-	51_1	51_3	Ler	Ler
65	Chr4	4792239	4792239	A	G	51_1	51_3	Ler	Ler
66	Chr4	14274935	14274935	G	T	51_2	51_3	Ler	Ler
66	Chr4	14274952	14274952	T	C	51_2	51_3	Ler	Ler
67	Chr5	5718600	5718600	C	T	51_1	51_3	Ler	Ler

## Sheet: H
Supplementary File 1H. Converted marker within NCOCTs in DH lines
Chromosomal locations refer to the positions in the reference sequence. Left and right end refer to the polymorphisms that flank the conversion tract. Left and right distance refer to the physical distance between conversion tract and flanking polymorphism. Maximal and minimal size refer to the maximal and minimal approximation of the real conversion tract length.
DH line	Chromosome	Position	GC allele	Background	Background allele	GC allele	Left end	Right end	Left distance	Right distance	MinGCsize	MaxGCsize
DH3	Chr1	631901	Col	Ler	C	T	631363	633512	537	1610	1	2148
DH5	Chr2	12471762	Col	Ler	T	C	12471348	12472207	413	359	86	858
DH5	Chr2	12471847	Col	Ler	T	A	12471348	12472207	413	359	86	858
DH5	Chr3	7537467	Col	Ler	T	C	7536833	7537919	633	451	1	1085
DH5	Chr3	19086067	Col	Ler	A	G	19085262	19086158	804	90	1	895
DH5	Chr3	20583226	Col	Ler	T	C	20583054	20584318	171	1091	1	1263
DH10	Chr3	20620584	Ler	Col	G	A	20620432	20622179	151	1594	1	1746
DH1	Chr3	22842900	Col	Ler	T	G	22835558	22845852	7341	2951	1	10293
DH6	Chr4	13992357	Ler	Col	G	A	13991068	13992908	1288	550	1	1839
DH10	Chr5	19158556	Ler	Col	C	G	19156118	19158701	2437	144	1	2582
