# Supplementary material for: The genomic landscape of meiotic crossovers and gene conversions in Arabidopsis thaliana
Source: eLife. 2013 Dec 17;2:e01426. doi: 10.7554/eLife.01426 (PMC3865688; doi:10.7554/eLife.01426)
Supplement: Supplementary file 2. — (A) Initial marker list used for an initial genotyping of the tetrad samples. (B) Filtered marker list used to genotype tetrad samples. (C) High quality marker list used to genotype DH samples. (D) Primer pairs used for verification of NCOs in tetrad offspring. (E) Primer pairs used for verification of NCOs in DH lines. (F) Primers used for the verification of transposed DNA on chromosome 3. DOI: http://dx.doi.org/10.7554/eLife.01426.017 [file elife01426s002.xlsx]

## Sheet: A
Supplementary File 2A. Initial marker list used for an initial genotyping of the tetrad samples
Chromosome	Position	Col-0	Ler	Cvi
Chr1	711	T	C	C
Chr1	892	T	G	G
Chr1	10904	A	T	A
Chr1	32210	T	C	C
Chr1	38554	G	T	G
Chr1	71326	G	T	T
Chr1	71348	C	T	T
Chr1	88300	C	T	T
Chr1	88879	G	C	C
Chr1	88937	A	G	G
Chr1	90571	A	C	C
Chr1	100849	C	T	C
Chr1	103319	G	C	C
Chr1	105064	C	T	C
Chr1	106128	T	A	A
Chr1	106129	T	A	A
Chr1	108696	A	T	T
Chr1	109257	G	C	C
Chr1	109312	A	C	C
Chr1	109325	T	C	C
Chr1	109405	G	T	T
Chr1	109472	T	C	C
Chr1	109627	C	T	C
Chr1	109804	T	C	T
Chr1	109855	C	T	C
Chr1	109984	T	C	T
Chr1	110059	T	A	T
Chr1	111864	G	A	A
Chr1	112134	A	C	A
Chr1	112907	G	A	G
Chr1	114034	G	A	G
Chr1	114648	T	C	C
Chr1	114737	A	C	A
Chr1	114915	T	C	T
Chr1	115593	T	G	T
Chr1	116183	G	T	G
Chr1	117223	G	C	G
Chr1	117229	G	C	G
Chr1	117241	A	G	A
Chr1	117247	A	T	A
Chr1	117253	A	G	A
Chr1	117286	A	T	A
Chr1	117592	C	T	T
Chr1	119083	T	G	G
Chr1	119359	T	G	T
Chr1	119470	A	C	A
Chr1	119479	C	T	T
Chr1	120049	C	T	T
Chr1	120328	C	G	C
Chr1	121077	T	A	A
Chr1	121364	G	T	G
Chr1	123912	C	A	C
Chr1	124467	G	A	G
Chr1	126609	A	G	A
Chr1	129607	G	A	A
Chr1	129841	T	A	A
Chr1	135853	C	G	C
Chr1	136588	A	T	A
Chr1	140411	C	A	A
Chr1	140713	A	T	A
Chr1	146182	A	G	G
Chr1	146220	T	G	G
Chr1	146471	A	T	T
Chr1	146734	A	T	T
Chr1	151617	A	G	G
Chr1	151639	A	T	T
Chr1	153232	T	A	A
Chr1	154679	A	C	C
Chr1	157407	T	C	C
Chr1	157491	T	C	T
Chr1	158640	A	G	G
Chr1	158680	T	G	T
Chr1	158842	A	T	T
Chr1	159434	T	A	T
Chr1	160515	C	T	C
Chr1	161527	G	A	G
Chr1	162616	A	T	A
Chr1	163492	A	G	G
Chr1	163504	C	T	C
Chr1	163555	G	T	T
Chr1	164393	C	G	C
Chr1	164413	A	T	A
Chr1	164414	C	A	C
Chr1	164423	C	G	C
Chr1	164432	A	T	A
Chr1	164474	G	A	G
Chr1	165059	T	C	T
Chr1	165930	C	G	C
Chr1	166850	G	T	T
Chr1	168700	T	A	T
Chr1	169429	A	T	T
Chr1	170260	C	T	C
Chr1	170728	C	G	C
Chr1	171250	A	T	T
Chr1	171413	G	A	G
Chr1	171538	A	G	A
Chr1	171573	G	A	A
Chr1	171610	A	G	A
Chr1	171611	A	T	A
Chr1	171616	A	C	A
Chr1	171622	T	A	T
Chr1	171626	C	G	C
Chr1	171664	T	C	T
Chr1	171736	C	G	G
Chr1	171772	A	G	A
Chr1	171924	A	T	T
Chr1	172053	G	A	G
Chr1	172965	A	G	A
Chr1	173042	C	G	C
Chr1	173104	C	A	C
Chr1	173157	C	T	C
Chr1	173162	T	G	T
Chr1	173963	T	A	A
Chr1	174329	C	A	C
Chr1	174816	C	T	C
Chr1	178456	A	G	A
Chr1	179175	C	T	C
Chr1	179753	C	A	A
Chr1	180812	C	T	T
Chr1	180816	T	A	T
Chr1	183623	T	A	T
Chr1	210319	A	G	A
Chr1	266254	T	C	T
Chr1	266733	G	T	G
Chr1	266850	G	T	G
Chr1	266943	G	C	G
Chr1	267251	C	T	C
Chr1	267352	C	T	C
Chr1	267613	C	T	C
Chr1	267853	G	C	G
Chr1	267925	C	A	A
Chr1	267933	A	G	A
Chr1	267982	A	T	T
Chr1	269283	T	G	G
Chr1	269547	C	T	C
Chr1	269596	T	A	T
Chr1	270147	G	T	G
Chr1	270845	T	C	C
Chr1	271050	G	C	C
Chr1	271075	A	T	A
Chr1	271416	T	C	C
Chr1	272101	T	G	G
Chr1	273714	G	A	G
Chr1	274629	T	A	A
Chr1	275285	T	C	C
Chr1	275291	T	G	G
Chr1	275504	A	C	C
Chr1	275624	C	T	T
Chr1	277613	T	C	C
Chr1	277847	A	T	T
Chr1	278320	G	A	A
Chr1	280584	A	C	A
Chr1	281265	G	A	A
Chr1	281933	G	C	C
Chr1	283723	T	G	G
Chr1	284094	A	C	C
Chr1	285111	G	A	A
Chr1	285729	A	G	G
Chr1	285820	C	G	C
Chr1	287556	G	A	A
Chr1	288548	G	A	A
Chr1	288577	A	-	-
Chr1	289260	T	C	C
Chr1	290554	A	C	C
Chr1	290689	C	G	G
Chr1	290788	T	G	G
Chr1	291008	C	A	A
Chr1	291136	A	T	T
Chr1	291602	G	T	T
Chr1	291737	T	C	T
Chr1	291765	T	C	C
Chr1	291796	A	G	G
Chr1	291814	A	T	T
Chr1	291870	A	G	G
Chr1	291896	A	G	A
Chr1	291898	G	A	G
Chr1	292110	A	C	C
Chr1	292138	T	C	C
Chr1	292277	T	C	C
Chr1	292278	C	A	A
Chr1	292495	T	C	C
Chr1	292520	A	G	G
Chr1	292581	G	A	G
Chr1	292666	A	G	A
Chr1	292671	C	T	T
Chr1	292896	T	A	T
Chr1	293313	A	C	A
Chr1	301465	T	A	T
Chr1	301587	G	T	G
Chr1	306462	G	T	T
Chr1	309787	G	A	G
Chr1	314437	T	A	T
Chr1	371972	T	C	C
Chr1	372675	G	A	G
Chr1	377064	T	C	T
Chr1	387224	A	T	A
Chr1	387895	T	A	A
Chr1	440564	T	A	T
Chr1	446882	T	C	C
Chr1	447271	C	T	C
Chr1	447293	G	A	G
Chr1	449560	G	C	C
Chr1	450466	A	G	A
Chr1	452718	G	C	C
Chr1	453167	A	T	T
Chr1	453280	G	C	G
Chr1	453652	T	C	T
Chr1	454146	A	G	A
Chr1	454260	T	A	A
Chr1	456627	C	T	C
Chr1	458079	C	G	G
Chr1	467140	G	T	G
Chr1	467517	C	G	C
Chr1	468404	G	A	G
Chr1	468498	A	T	T
Chr1	468849	T	A	T
Chr1	469337	T	C	C
Chr1	469548	T	G	T
Chr1	469581	T	A	A
Chr1	469655	C	T	T
Chr1	473429	T	G	T
Chr1	478208	G	C	G
Chr1	483188	A	G	A
Chr1	485242	C	T	T
Chr1	485402	C	A	A
Chr1	502177	T	A	A
Chr1	502178	T	A	A
Chr1	528348	G	C	C
Chr1	549671	T	G	T
Chr1	560551	T	A	T
Chr1	562860	A	G	A
Chr1	563546	G	C	G
Chr1	566579	G	A	A
Chr1	567068	G	C	G
Chr1	567211	A	T	T
Chr1	567457	T	C	C
Chr1	567667	G	A	A
Chr1	567771	A	T	T
Chr1	567814	G	C	C
Chr1	567819	A	C	A
Chr1	568275	G	-	G
Chr1	568285	G	T	T
Chr1	568311	C	T	T
Chr1	568321	T	A	A
Chr1	568322	G	A	A
Chr1	568341	T	C	C
Chr1	568351	T	C	C
Chr1	568371	T	G	G
Chr1	568766	C	G	C
Chr1	569200	T	A	A
Chr1	569204	C	G	G
Chr1	569639	T	G	G
Chr1	569661	T	C	C
Chr1	569668	T	C	C
Chr1	569680	C	T	T
Chr1	569715	T	C	C
Chr1	570157	G	A	G
Chr1	570755	A	C	A
Chr1	571284	C	A	C
Chr1	571420	A	G	G
Chr1	571631	A	T	T
Chr1	571638	C	A	A
Chr1	572053	T	G	G
Chr1	572063	C	T	C
Chr1	572328	G	A	G
Chr1	573099	A	C	A
Chr1	573558	C	G	C
Chr1	573659	T	C	C
Chr1	574104	G	A	A
Chr1	574162	T	C	C
Chr1	574385	T	C	C
Chr1	574393	C	A	A
Chr1	574454	A	G	G
Chr1	574531	T	G	G
Chr1	575473	T	C	T
Chr1	575623	G	A	A
Chr1	576346	C	T	C
Chr1	577323	G	A	A
Chr1	577628	C	T	C
Chr1	577897	C	G	C
Chr1	579884	C	T	T
Chr1	580152	G	T	T
Chr1	580896	G	-	-
Chr1	580914	A	T	T
Chr1	580944	A	G	G
Chr1	581393	G	C	G
Chr1	581476	C	G	G
Chr1	581955	G	T	T
Chr1	581990	G	C	C
Chr1	582199	A	C	C
Chr1	582575	C	T	C
Chr1	582729	T	C	C
Chr1	582730	T	A	A
Chr1	582805	G	C	C
Chr1	583717	G	T	T
Chr1	584719	G	A	G
Chr1	584728	T	C	C
Chr1	585101	A	G	G
Chr1	585704	T	A	T
Chr1	585761	A	G	A
Chr1	586414	T	A	T
Chr1	586941	G	A	A
Chr1	587232	A	G	G
Chr1	587243	A	T	T
Chr1	587244	A	T	T
Chr1	589688	G	A	A
Chr1	589736	G	A	A
Chr1	590336	A	G	G
Chr1	590903	G	C	C
Chr1	591180	A	T	A
Chr1	591492	G	A	A
Chr1	591513	C	G	C
Chr1	592013	T	A	T
Chr1	592576	A	T	A
Chr1	592597	A	G	A
Chr1	592867	G	A	A
Chr1	592890	A	G	G
Chr1	592939	A	G	G
Chr1	593981	G	A	A
Chr1	594166	C	T	T
Chr1	594446	C	G	G
Chr1	594568	C	A	C
Chr1	596554	T	C	C
Chr1	598868	G	A	A
Chr1	599237	C	T	T
Chr1	599486	T	G	G
Chr1	599730	T	C	C
Chr1	603241	T	G	T
Chr1	604370	G	C	C
Chr1	604664	T	C	C
Chr1	605176	A	T	T
Chr1	605448	A	G	A
Chr1	606019	T	G	T
Chr1	606297	G	A	G
Chr1	606355	A	T	T
Chr1	606485	A	G	A
Chr1	606579	C	T	C
Chr1	606585	C	T	C
Chr1	607493	T	C	C
Chr1	607549	C	A	A
Chr1	607559	A	G	G
Chr1	607594	G	C	C
Chr1	607687	C	T	T
Chr1	608345	T	G	T
Chr1	608966	C	G	C
Chr1	608967	A	C	A
Chr1	609094	G	A	G
Chr1	609132	A	T	A
Chr1	609159	T	A	T
Chr1	609197	C	A	C
Chr1	609249	T	C	C
Chr1	609269	C	T	C
Chr1	609304	A	G	A
Chr1	609311	G	A	G
Chr1	609365	C	T	C
Chr1	609446	G	A	G
Chr1	611128	C	A	C
Chr1	612351	A	T	A
Chr1	612387	C	G	C
Chr1	612935	G	A	A
Chr1	612952	C	T	T
Chr1	614273	G	T	G
Chr1	615607	G	C	C
Chr1	615616	T	A	A
Chr1	616831	A	G	G
Chr1	617800	T	A	T
Chr1	618452	T	C	C
Chr1	623464	G	A	G
Chr1	624499	G	T	G
Chr1	624529	C	T	T
Chr1	624717	T	C	T
Chr1	625021	C	T	T
Chr1	625271	C	A	C
Chr1	625301	A	C	A
Chr1	625489	C	G	C
Chr1	625970	A	G	A
Chr1	626197	T	A	T
Chr1	626351	G	A	G
Chr1	627030	T	A	T
Chr1	627062	T	C	T
Chr1	627925	G	T	G
Chr1	628573	G	A	G
Chr1	628630	C	G	G
Chr1	629134	C	A	C
Chr1	630457	C	T	T
Chr1	631363	A	G	A
Chr1	631901	T	C	T
Chr1	634554	T	C	C
Chr1	634561	G	A	A
Chr1	634564	A	T	T
Chr1	634639	G	A	A
Chr1	635670	A	C	C
Chr1	636766	A	T	T
Chr1	636788	T	C	C
Chr1	636917	A	G	G
Chr1	637916	C	T	T
Chr1	637952	A	T	T
Chr1	638022	A	G	A
Chr1	638156	G	A	A
Chr1	638572	G	C	G
Chr1	638653	A	G	G
Chr1	638719	C	A	A
Chr1	641148	T	C	C
Chr1	641174	G	C	G
Chr1	641525	C	G	G
Chr1	641627	G	T	T
Chr1	642088	A	G	G
Chr1	643447	G	A	G
Chr1	644148	A	C	C
Chr1	644286	T	C	T
Chr1	644770	G	C	G
Chr1	645420	A	G	G
Chr1	645493	C	T	T
Chr1	645665	A	G	G
Chr1	646047	A	T	T
Chr1	646106	G	T	T
Chr1	646492	A	G	G
Chr1	646531	C	T	T
Chr1	646558	G	A	A
Chr1	646603	G	A	A
Chr1	646728	A	T	T
Chr1	646747	C	A	A
Chr1	647033	A	C	C
Chr1	647284	T	A	A
Chr1	647668	G	T	T
Chr1	647684	A	C	C
Chr1	647788	A	T	A
Chr1	649160	T	C	T
Chr1	650324	T	G	G
Chr1	650855	G	C	C
Chr1	652281	G	A	A
Chr1	652305	C	T	T
Chr1	652491	T	G	G
Chr1	652492	T	C	C
Chr1	653165	A	T	A
Chr1	654496	T	A	A
Chr1	655639	C	A	C
Chr1	655835	G	A	G
Chr1	656291	T	G	G
Chr1	656440	G	A	G
Chr1	658269	A	C	A
Chr1	658413	C	T	C
Chr1	658674	C	A	C
Chr1	660534	T	C	T
Chr1	660944	T	C	T
Chr1	661961	A	T	A
Chr1	662030	T	A	T
Chr1	662857	A	G	G
Chr1	663182	A	T	T
Chr1	663522	T	G	T
Chr1	663735	T	C	C
Chr1	663738	G	T	T
Chr1	663742	T	G	G
Chr1	663743	T	C	C
Chr1	663747	A	G	A
Chr1	664107	C	T	T
Chr1	664110	G	C	C
Chr1	664182	C	A	A
Chr1	664196	G	A	A
Chr1	664252	A	G	G
Chr1	665023	T	G	G
Chr1	665064	T	C	C
Chr1	665081	T	G	G
Chr1	666158	A	G	G
Chr1	670658	A	G	G
Chr1	671312	C	G	G
Chr1	671911	C	A	A
Chr1	672454	G	A	A
Chr1	672669	T	C	C
Chr1	673473	G	A	A
Chr1	673785	A	T	T
Chr1	674199	G	T	G
Chr1	674414	G	T	T
Chr1	674879	G	A	A
Chr1	675177	A	T	T
Chr1	675578	T	C	C
Chr1	676355	A	G	G
Chr1	676429	G	A	A
Chr1	677970	A	G	G
Chr1	678224	T	G	T
Chr1	678328	T	C	C
Chr1	678528	T	C	C
Chr1	678747	C	G	G
Chr1	678934	A	T	T
Chr1	679340	T	G	G
Chr1	679901	G	A	A
Chr1	680183	G	A	G
Chr1	680416	T	C	C
Chr1	687360	G	A	A
Chr1	696215	C	T	T
Chr1	696222	T	A	T
Chr1	696278	A	C	C
Chr1	696289	A	C	A
Chr1	698953	G	T	G
Chr1	699542	C	T	T
Chr1	700614	G	C	G
Chr1	700793	T	G	T
Chr1	701107	G	C	C
Chr1	701536	A	T	A
Chr1	701732	A	C	C
Chr1	703327	A	G	G
Chr1	703360	C	A	A
Chr1	703514	G	A	G
Chr1	703911	G	C	G
Chr1	705223	C	G	G
Chr1	707352	A	-	-
Chr1	708773	A	C	A
Chr1	709055	T	A	T
Chr1	709076	A	G	A
Chr1	709476	C	G	C
Chr1	709478	A	T	A
Chr1	709497	C	T	C
Chr1	709500	A	T	A
Chr1	709552	C	A	C
Chr1	709624	T	G	T
Chr1	710166	C	A	A
Chr1	710467	T	C	T
Chr1	710497	A	G	A
Chr1	710582	T	A	T
Chr1	711699	G	A	G
Chr1	711714	G	A	A
Chr1	711720	A	G	G
Chr1	711727	A	G	G
Chr1	711803	C	G	G
Chr1	711812	T	G	G
Chr1	712015	T	C	T
Chr1	712167	A	-	-
Chr1	712277	G	T	T
Chr1	712304	T	G	G
Chr1	715571	T	C	T
Chr1	721576	C	A	A
Chr1	723059	C	T	C
Chr1	725622	C	T	T
Chr1	725962	C	T	T
Chr1	727526	T	C	T
Chr1	727639	C	T	T
Chr1	728904	C	T	C
Chr1	730461	T	G	G
Chr1	730831	T	C	T
Chr1	730948	A	G	A
Chr1	731917	C	G	C
Chr1	734158	T	C	T
Chr1	736268	C	A	C
Chr1	737482	T	A	A
Chr1	737577	G	A	A
Chr1	737717	G	A	A
Chr1	738655	T	G	T
Chr1	738776	T	A	A
Chr1	739325	A	G	G
Chr1	739332	C	A	A
Chr1	739340	A	-	-
Chr1	739731	T	C	T
Chr1	740670	T	G	G
Chr1	741102	C	A	C
Chr1	741800	G	T	T
Chr1	742422	G	A	A
Chr1	742474	C	T	C
Chr1	742491	G	T	T
Chr1	743178	A	G	G
Chr1	744025	A	T	T
Chr1	746377	G	C	C
Chr1	747178	A	C	C
Chr1	747747	T	C	T
Chr1	747822	C	A	A
Chr1	748253	T	C	C
Chr1	749779	T	C	C
Chr1	750424	C	T	C
Chr1	750926	C	A	C
Chr1	751247	A	G	A
Chr1	751396	A	G	A
Chr1	751404	A	T	T
Chr1	751661	A	T	A
Chr1	752641	A	C	C
Chr1	752927	T	C	T
Chr1	755399	G	A	G
Chr1	755432	A	G	A
Chr1	757164	G	T	T
Chr1	757817	C	T	C
Chr1	757832	T	A	A
Chr1	760741	C	G	C
Chr1	760760	G	T	T
Chr1	762345	C	T	C
Chr1	762781	C	T	C
Chr1	762833	G	A	A
Chr1	762842	C	T	C
Chr1	762875	T	G	G
Chr1	763441	C	T	C
Chr1	763691	C	T	C
Chr1	764116	G	A	G
Chr1	764301	A	G	G
Chr1	764304	G	T	T
Chr1	764702	G	A	G
Chr1	765074	A	G	A
Chr1	765075	A	C	A
Chr1	765174	T	C	T
Chr1	765612	G	T	T
Chr1	765718	G	T	T
Chr1	766776	A	T	T
Chr1	766916	C	T	C
Chr1	767816	C	T	T
Chr1	767846	T	C	C
Chr1	767852	G	C	G
Chr1	768539	T	C	C
Chr1	768561	G	C	G
Chr1	768701	G	A	G
Chr1	768702	G	C	G
Chr1	768865	A	T	T
Chr1	769275	A	G	A
Chr1	769457	G	A	A
Chr1	769500	G	A	G
Chr1	769552	G	A	G
Chr1	769673	A	T	T
Chr1	769972	G	A	G
Chr1	770064	C	A	C
Chr1	770282	T	G	T
Chr1	770562	A	C	A
Chr1	770796	G	A	A
Chr1	770918	A	G	A
Chr1	770963	C	G	C
Chr1	771093	G	A	A
Chr1	771134	T	A	T
Chr1	771891	T	A	T
Chr1	772013	T	G	T
Chr1	772034	G	A	G
Chr1	772303	C	G	C
Chr1	772458	A	G	G
Chr1	773423	C	T	T
Chr1	774594	A	C	C
Chr1	775234	T	G	T
Chr1	775394	T	C	T
Chr1	775518	G	C	C
Chr1	775649	T	G	G
Chr1	775705	C	G	C
Chr1	776241	C	T	T
Chr1	778724	C	T	C
Chr1	779047	A	C	A
Chr1	779397	G	A	G
Chr1	783309	A	G	G
Chr1	783499	A	G	A
Chr1	784382	G	C	G
Chr1	784396	T	A	T
Chr1	784491	G	T	G
Chr1	797322	A	G	A
Chr1	834960	A	T	A
Chr1	834962	A	T	A
Chr1	844413	C	T	C
Chr1	844417	T	C	T
Chr1	850465	G	C	G
Chr1	864361	G	A	A
Chr1	986719	T	A	T
Chr1	993410	G	T	G
Chr1	1022802	A	T	A
Chr1	1064221	A	G	A
Chr1	1065037	A	G	G
Chr1	1065532	C	T	C
Chr1	1067618	C	T	C
Chr1	1067878	C	T	C
Chr1	1068044	G	A	G
Chr1	1070461	G	A	A
Chr1	1070910	G	T	G
Chr1	1071783	G	A	A
Chr1	1072172	A	G	A
Chr1	1072314	A	G	A
Chr1	1072339	G	T	T
Chr1	1073161	T	C	T
Chr1	1074135	A	T	T
Chr1	1075693	C	T	T
Chr1	1076505	C	G	G
Chr1	1079644	C	A	C
Chr1	1080776	A	G	A
Chr1	1080835	G	C	C
Chr1	1083513	T	C	T
Chr1	1084301	G	A	G
Chr1	1084435	G	A	A
Chr1	1085444	G	A	G
Chr1	1085739	T	C	C
Chr1	1086131	C	G	G
Chr1	1086254	T	A	A
Chr1	1086652	C	A	C
Chr1	1089125	A	G	G
Chr1	1089591	C	T	T
Chr1	1090017	C	T	C
Chr1	1091589	G	A	A
Chr1	1093364	A	G	G
Chr1	1096639	T	A	T
Chr1	1097383	G	T	T
Chr1	1097554	A	G	A
Chr1	1098582	C	T	C
Chr1	1101169	C	T	C
Chr1	1103121	C	T	C
Chr1	1104250	G	C	G
Chr1	1105328	G	A	A
Chr1	1105667	T	A	A
Chr1	1108301	G	A	A
Chr1	1108375	C	T	C
Chr1	1108389	T	A	T
Chr1	1108601	C	T	C
Chr1	1109040	A	C	C
Chr1	1110391	C	T	T
Chr1	1110852	T	A	T
Chr1	1111666	A	G	G
Chr1	1112596	A	G	A
Chr1	1116177	T	G	T
Chr1	1117158	C	T	T
Chr1	1119662	A	G	G
Chr1	1119772	A	T	T
Chr1	1119842	A	G	G
Chr1	1120348	G	A	G
Chr1	1120669	A	G	G
Chr1	1121219	G	A	A
Chr1	1121361	T	A	A
Chr1	1121519	A	C	A
Chr1	1123532	G	T	G
Chr1	1123880	C	T	C
Chr1	1123925	A	T	A
Chr1	1124879	C	T	T
Chr1	1131718	C	T	T
Chr1	1132082	C	G	C
Chr1	1132213	A	T	A
Chr1	1132614	C	A	A
Chr1	1132672	G	C	G
Chr1	1132697	C	T	T
Chr1	1133023	A	C	C
Chr1	1133099	T	C	C
Chr1	1133186	G	A	A
Chr1	1133265	G	A	A
Chr1	1133453	C	-	-
Chr1	1133454	A	-	-
Chr1	1133545	T	A	A
Chr1	1133546	T	A	A
Chr1	1133547	T	A	T
Chr1	1133765	T	A	A
Chr1	1133863	C	T	T
Chr1	1134230	T	C	T
Chr1	1134414	T	C	T
Chr1	1134439	C	T	T
Chr1	1134644	C	T	T
Chr1	1134755	T	C	C
Chr1	1134878	C	T	C
Chr1	1135459	C	T	T
Chr1	1135722	T	C	T
Chr1	1135862	A	T	T
Chr1	1136070	A	T	A
Chr1	1137318	G	A	G
Chr1	1138904	A	G	G
Chr1	1139600	T	G	T
Chr1	1139612	G	C	C
Chr1	1139955	T	C	T
Chr1	1140588	C	A	C
Chr1	1140744	G	A	G
Chr1	1140796	A	C	A
Chr1	1141454	G	A	A
Chr1	1141459	G	A	A
Chr1	1141506	C	T	C
Chr1	1141603	T	A	T
Chr1	1141642	A	T	A
Chr1	1141663	C	A	A
Chr1	1141821	G	A	A
Chr1	1142264	A	G	G
Chr1	1142291	G	A	A
Chr1	1142347	A	T	T
Chr1	1142399	A	G	G
Chr1	1142401	T	C	C
Chr1	1142413	T	A	A
Chr1	1142441	G	C	C
Chr1	1142446	G	T	T
Chr1	1142451	G	C	C
Chr1	1142474	T	G	G
Chr1	1142491	G	A	A
Chr1	1142512	A	T	T
Chr1	1142903	G	A	A
Chr1	1142972	A	T	T
Chr1	1143443	C	T	T
Chr1	1143494	C	T	T
Chr1	1144061	A	G	G
Chr1	1144320	A	C	A
Chr1	1144622	G	T	T
Chr1	1144850	A	G	G
Chr1	1146913	A	G	A
Chr1	1148269	G	A	G
Chr1	1150961	C	A	A
Chr1	1153526	T	C	C
Chr1	1154106	T	C	T
Chr1	1158465	A	C	A
Chr1	1158555	A	G	A
Chr1	1158573	T	C	T
Chr1	1158584	T	G	T
Chr1	1158591	T	A	T
Chr1	1158659	G	A	G
Chr1	1159024	A	C	C
Chr1	1159810	C	G	C
Chr1	1162124	T	G	G
Chr1	1162222	C	T	T
Chr1	1162324	A	C	C
Chr1	1163183	T	G	T
Chr1	1163523	A	T	T
Chr1	1163842	G	T	G
Chr1	1164142	G	A	G
Chr1	1164914	G	C	G
Chr1	1164944	T	C	T
Chr1	1166204	T	C	T
Chr1	1167305	A	G	G
Chr1	1167335	A	T	A
Chr1	1167445	C	A	C
Chr1	1167520	T	C	T
Chr1	1167844	C	T	T
Chr1	1167880	C	T	C
Chr1	1167881	T	A	T
Chr1	1168402	C	T	C
Chr1	1168665	C	A	C
Chr1	1168697	A	G	A
Chr1	1169282	A	T	A
Chr1	1169741	A	T	A
Chr1	1169854	T	A	T
Chr1	1170003	G	T	G
Chr1	1170071	T	G	T
Chr1	1170149	C	G	C
Chr1	1170382	A	G	A
Chr1	1170404	G	A	G
Chr1	1170440	G	A	G
Chr1	1170479	C	A	C
Chr1	1171707	T	C	T
Chr1	1171745	T	A	T
Chr1	1171770	A	G	A
Chr1	1172184	C	T	T
Chr1	1172764	A	T	T
Chr1	1172811	G	C	G
Chr1	1173274	G	A	G
Chr1	1173298	G	T	G
Chr1	1173413	T	C	T
Chr1	1173418	T	C	T
Chr1	1173716	C	T	T
Chr1	1174170	T	C	T
Chr1	1174243	A	C	C
Chr1	1175561	A	G	A
Chr1	1175600	C	T	T
Chr1	1175773	C	T	C
Chr1	1175988	G	T	T
Chr1	1176163	A	T	A
Chr1	1176542	C	T	C
Chr1	1176582	C	T	C
Chr1	1176980	A	G	A
Chr1	1177912	A	C	C
Chr1	1177932	T	A	A
Chr1	1178349	C	G	G
Chr1	1178608	A	G	A
Chr1	1178984	C	G	G
Chr1	1179391	A	T	T
Chr1	1179960	A	G	G
Chr1	1180195	C	T	C
Chr1	1180290	T	G	T
Chr1	1181112	A	G	A
Chr1	1182624	A	T	T
Chr1	1184093	G	A	G
Chr1	1184139	C	A	A
Chr1	1184490	T	C	C
Chr1	1184495	C	T	C
Chr1	1184498	A	G	A
Chr1	1184563	G	T	T
Chr1	1184569	T	G	G
Chr1	1184600	T	C	C
Chr1	1184855	G	A	G
Chr1	1184945	T	A	A
Chr1	1185563	C	T	C
Chr1	1187420	C	A	C
Chr1	1188434	A	C	A
Chr1	1189992	G	A	A
Chr1	1190703	A	G	G
Chr1	1191118	T	G	G
Chr1	1191435	C	T	C
Chr1	1191870	C	A	C
Chr1	1192121	A	G	G
Chr1	1193354	C	T	T
Chr1	1193381	A	C	A
Chr1	1193396	C	T	C
Chr1	1193410	A	-	A
Chr1	1194158	T	C	T
Chr1	1195272	C	T	C
Chr1	1195449	A	G	A
Chr1	1195474	C	T	T
Chr1	1195542	A	T	A
Chr1	1195582	C	T	C
Chr1	1195591	A	T	A
Chr1	1195656	T	A	T
Chr1	1196151	A	T	T
Chr1	1196155	T	A	T
Chr1	1196165	T	A	T
Chr1	1196173	T	A	T
Chr1	1196197	G	A	G
Chr1	1196203	C	T	C
Chr1	1196279	A	T	A
Chr1	1196286	G	T	T
Chr1	1196290	T	A	A
Chr1	1196308	C	A	C
Chr1	1196420	A	G	A
Chr1	1196496	A	G	A
Chr1	1197458	C	A	A
Chr1	1197487	T	C	C
Chr1	1198351	T	G	T
Chr1	1198529	A	G	A
Chr1	1198806	A	T	A
Chr1	1199647	A	C	C
Chr1	1200321	T	G	T
Chr1	1200405	T	C	C
Chr1	1201049	T	C	C
Chr1	1201325	G	A	G
Chr1	1201556	C	G	C
Chr1	1203627	C	G	G
Chr1	1204549	C	G	C
Chr1	1207631	T	G	G
Chr1	1208421	C	T	T
Chr1	1209662	A	C	A
Chr1	1211716	G	T	T
Chr1	1211865	C	T	C
Chr1	1214103	T	C	C
Chr1	1215230	T	C	T
Chr1	1215837	C	A	C
Chr1	1217472	T	G	T
Chr1	1217632	A	T	A
Chr1	1217742	T	C	T
Chr1	1217843	G	A	G
Chr1	1218274	A	T	T
Chr1	1219320	T	C	C
Chr1	1219574	C	A	A
Chr1	1219863	A	T	T
Chr1	1219980	T	A	T
Chr1	1220150	G	A	G
Chr1	1220469	G	C	C
Chr1	1220819	C	T	C
Chr1	1220998	G	T	G
Chr1	1221314	A	C	A
Chr1	1221493	A	C	A
Chr1	1221514	T	C	T
Chr1	1222132	A	C	A
Chr1	1223605	C	T	C
Chr1	1225411	C	A	C
Chr1	1226581	T	C	T
Chr1	1227493	T	G	T
Chr1	1228801	G	A	G
Chr1	1228908	C	T	T
Chr1	1230313	G	A	A
Chr1	1232427	C	A	C
Chr1	1233096	A	C	A
Chr1	1233666	G	A	G
Chr1	1233667	G	A	G
Chr1	1234740	C	T	T
Chr1	1236971	C	T	C
Chr1	1237151	T	G	T
Chr1	1237152	T	A	T
Chr1	1237214	C	T	C
Chr1	1237312	G	A	A
Chr1	1237495	A	T	T
Chr1	1237514	A	C	C
Chr1	1238041	G	T	T
Chr1	1238377	G	A	G
Chr1	1238986	A	C	A
Chr1	1239354	C	G	G
Chr1	1240045	A	G	A
Chr1	1240105	G	A	A
Chr1	1241208	C	G	G
Chr1	1241922	G	T	G
Chr1	1242372	C	T	T
Chr1	1242537	T	G	G
Chr1	1242550	C	G	G
Chr1	1242912	G	A	G
Chr1	1242924	G	A	G
Chr1	1242977	G	A	G
Chr1	1243024	C	T	T
Chr1	1243087	A	C	A
Chr1	1243133	A	G	G
Chr1	1282314	G	C	C
Chr1	1288787	A	C	A
Chr1	1423007	T	A	T
Chr1	1423645	C	A	A
Chr1	1423727	G	T	G
Chr1	1423970	A	G	A
Chr1	1424044	A	T	T
Chr1	1424528	A	T	A
Chr1	1424666	C	T	C
Chr1	1424739	G	T	T
Chr1	1426755	T	A	A
Chr1	1428491	A	T	A
Chr1	1428570	A	T	T
Chr1	1428889	A	T	A
Chr1	1428947	G	C	G
Chr1	1429060	C	T	C
Chr1	1429095	C	T	T
Chr1	1429168	G	A	G
Chr1	1429296	C	T	T
Chr1	1429373	A	G	A
Chr1	1429386	G	A	G
Chr1	1429398	A	C	A
Chr1	1429693	A	G	G
Chr1	1429841	G	A	G
Chr1	1429925	A	G	A
Chr1	1429954	T	C	C
Chr1	1430141	C	A	C
Chr1	1432196	A	C	C
Chr1	1432979	T	A	T
Chr1	1433383	A	G	A
Chr1	1433388	G	C	G
Chr1	1433637	C	T	C
Chr1	1433784	T	A	A
Chr1	1435039	A	G	A
Chr1	1435248	C	A	C
Chr1	1435533	T	G	T
Chr1	1435846	G	A	A
Chr1	1436602	A	G	G
Chr1	1436941	C	A	C
Chr1	1437298	T	C	C
Chr1	1438309	A	C	C
Chr1	1438466	T	A	A
Chr1	1438483	C	T	T
Chr1	1438511	G	C	C
Chr1	1438872	C	A	A
Chr1	1438969	A	C	C
Chr1	1439352	T	G	T
Chr1	1439714	A	T	T
Chr1	1439716	T	C	T
Chr1	1439844	C	T	T
Chr1	1440355	A	T	T
Chr1	1440420	G	C	C
Chr1	1440666	G	T	T
Chr1	1440841	A	C	A
Chr1	1440854	T	A	T
Chr1	1440864	T	C	T
Chr1	1440865	G	A	A
Chr1	1440895	C	A	C
Chr1	1440904	A	T	A
Chr1	1441175	G	A	G
Chr1	1441260	T	C	T
Chr1	1441292	C	T	C
Chr1	1441343	T	G	G
Chr1	1441346	A	C	C
Chr1	1441358	A	G	G
Chr1	1444967	T	G	G
Chr1	1445037	T	-	T
Chr1	1446039	C	T	T
Chr1	1446083	T	G	T
Chr1	1446131	C	T	C
Chr1	1447785	T	G	G
Chr1	1448115	G	A	A
Chr1	1448374	G	A	G
Chr1	1452333	G	A	G
Chr1	1454085	T	A	A
Chr1	1455754	T	G	T
Chr1	1456542	T	C	C
Chr1	1456863	A	T	A
Chr1	1457170	T	C	T
Chr1	1457284	G	A	G
Chr1	1457806	G	T	T
Chr1	1457976	T	C	C
Chr1	1458063	C	A	A
Chr1	1458159	A	G	A
Chr1	1458161	C	A	C
Chr1	1458224	C	A	C
Chr1	1458241	T	A	T
Chr1	1458699	A	G	A
Chr1	1458747	A	T	A
Chr1	1458805	G	C	G
Chr1	1458857	A	T	A
Chr1	1458909	G	A	G
Chr1	1458926	C	T	T
Chr1	1459059	C	A	C
Chr1	1459918	C	T	C
Chr1	1460492	G	A	G
Chr1	1460528	A	T	A
Chr1	1460855	C	T	C
Chr1	1460866	A	G	G
Chr1	1461086	T	A	T
Chr1	1461087	C	A	C
Chr1	1461089	G	A	A
Chr1	1461127	T	C	T
Chr1	1461286	A	G	G
Chr1	1461848	T	A	T
Chr1	1461945	T	G	T
Chr1	1461951	C	A	A
Chr1	1461959	T	C	C
Chr1	1462211	A	G	G
Chr1	1467443	G	A	G
Chr1	1467780	C	T	C
Chr1	1468060	T	A	T
Chr1	1468650	T	G	G
Chr1	1469258	T	G	T
Chr1	1471351	G	A	A
Chr1	1472223	G	A	A
Chr1	1472551	A	G	G
Chr1	1474515	G	A	G
Chr1	1476817	G	A	G
Chr1	1477384	T	C	T
Chr1	1479099	T	A	T
Chr1	1479546	A	T	T
Chr1	1479733	C	T	C
Chr1	1480907	T	G	T
Chr1	1481204	T	C	T
Chr1	1481694	C	T	T
Chr1	1483156	G	T	G
Chr1	1484382	T	C	C
Chr1	1484414	C	T	T
Chr1	1484443	G	A	A
Chr1	1484826	A	C	C
Chr1	1485291	T	C	C
Chr1	1485357	A	G	G
Chr1	1485393	G	A	A
Chr1	1485396	C	T	T
Chr1	1485411	C	T	T
Chr1	1485573	T	C	C
Chr1	1485582	C	T	T
Chr1	1485591	G	A	A
Chr1	1485642	G	A	A
Chr1	1486507	T	C	C
Chr1	1486509	T	C	C
Chr1	1486530	A	G	G
Chr1	1486566	C	T	T
Chr1	1486839	A	C	C
Chr1	1486844	A	G	G
Chr1	1486866	C	G	G
Chr1	1486920	A	G	G
Chr1	1487249	G	A	A
Chr1	1487262	G	T	T
Chr1	1487437	C	G	G
Chr1	1487471	C	T	T
Chr1	1487531	T	C	C
Chr1	1487542	A	C	C
Chr1	1487576	T	C	C
Chr1	1487595	G	A	A
Chr1	1487602	T	C	C
Chr1	1487605	C	A	A
Chr1	1487685	A	G	G
Chr1	1487704	G	A	G
Chr1	1487748	A	C	C
Chr1	1487850	C	T	T
Chr1	1487862	C	G	G
Chr1	1487874	C	T	T
Chr1	1487972	G	A	A
Chr1	1487984	T	A	A
Chr1	1487994	T	A	A
Chr1	1488311	C	T	T
Chr1	1488313	C	G	G
Chr1	1488642	G	A	G
Chr1	1488822	C	A	A
Chr1	1489200	A	C	C
Chr1	1489236	C	T	T
Chr1	1493909	T	G	T
Chr1	1494443	C	A	A
Chr1	1494959	T	-	T
Chr1	1495110	T	C	T
Chr1	1495888	A	T	A
Chr1	1496445	A	G	A
Chr1	1497177	A	C	A
Chr1	1497186	A	T	A
Chr1	1497234	C	T	C
Chr1	1497552	T	G	T
Chr1	1502896	G	A	A
Chr1	1502951	A	T	A
Chr1	1503000	G	A	G
Chr1	1503916	C	G	G
Chr1	1503921	G	A	A
Chr1	1503926	A	C	C
Chr1	1504004	A	T	T
Chr1	1504044	G	C	C
Chr1	1504232	G	A	A
Chr1	1504252	G	A	A
Chr1	1504266	T	A	A
Chr1	1504279	C	G	G
Chr1	1504295	G	A	A
Chr1	1504385	A	T	T
Chr1	1504451	A	G	G
Chr1	1504478	A	C	C
Chr1	1504479	A	G	G
Chr1	1504509	T	A	A
Chr1	1504599	G	T	T
Chr1	1504737	G	C	C
Chr1	1504762	C	T	T
Chr1	1504768	C	T	T
Chr1	1504817	A	C	C
Chr1	1504843	A	G	G
Chr1	1504907	C	T	T
Chr1	1504935	A	T	T
Chr1	1504936	A	G	G
Chr1	1504956	G	A	A
Chr1	1505203	A	T	T
Chr1	1505205	G	T	T
Chr1	1505328	G	T	T
Chr1	1505418	C	G	G
Chr1	1505430	A	G	G
Chr1	1505537	G	T	T
Chr1	1505555	T	G	G
Chr1	1505606	G	T	T
Chr1	1505613	T	C	C
Chr1	1505708	G	C	C
Chr1	1505725	T	C	C
Chr1	1505757	T	A	A
Chr1	1505761	T	A	A
Chr1	1505796	G	C	C
Chr1	1505805	G	C	C
Chr1	1505848	T	C	C
Chr1	1505857	T	C	C
Chr1	1505890	A	G	G
Chr1	1505919	G	C	C
Chr1	1505941	T	A	A
Chr1	1505980	C	A	A
Chr1	1506257	C	T	T
Chr1	1506403	T	A	A
Chr1	1506778	T	C	C
Chr1	1506796	T	C	C
Chr1	1506802	T	C	C
Chr1	1506922	A	T	T
Chr1	1506949	G	A	A
Chr1	1507855	C	T	C
Chr1	1508513	G	A	G
Chr1	1510014	C	T	T
Chr1	1510806	T	A	A
Chr1	1511274	C	T	T
Chr1	1512292	A	G	A
Chr1	1514290	G	A	G
Chr1	1515063	T	C	C
Chr1	1515694	A	G	A
Chr1	1515697	G	T	T
Chr1	1517039	C	G	C
Chr1	1517820	T	A	A
Chr1	1527393	G	C	G
Chr1	1527461	A	G	G
Chr1	1527562	T	C	C
Chr1	1527974	T	A	A
Chr1	1528258	C	T	T
Chr1	1528271	T	C	C
Chr1	1528441	T	C	C
Chr1	1528556	A	T	A
Chr1	1528614	C	T	T
Chr1	1529028	A	T	A
Chr1	1529098	G	T	T
Chr1	1529106	G	A	A
Chr1	1529294	A	C	A
Chr1	1529403	T	A	T
Chr1	1529544	A	C	C
Chr1	1529592	A	T	T
Chr1	1529744	C	G	G
Chr1	1529880	T	G	G
Chr1	1530398	C	G	G
Chr1	1530686	T	A	A
Chr1	1530694	C	G	G
Chr1	1530744	C	-	-
Chr1	1534321	G	A	G
Chr1	1534528	T	C	C
Chr1	1534695	T	A	A
Chr1	1535467	G	A	G
Chr1	1536067	G	C	C
Chr1	1537170	A	T	T
Chr1	1538318	T	C	C
Chr1	1539269	A	T	A
Chr1	1539721	T	A	T
Chr1	1539810	C	T	T
Chr1	1543645	T	C	C
Chr1	1543802	G	T	G
Chr1	1543916	C	G	G
Chr1	1543935	A	-	A
Chr1	1544180	T	C	T
Chr1	1544429	G	A	G
Chr1	1544430	G	A	G
Chr1	1544437	G	A	G
Chr1	1544464	G	A	G
Chr1	1544471	G	A	G
Chr1	1544494	G	A	G
Chr1	1544496	G	A	G
Chr1	1544615	G	A	G
Chr1	1545726	C	A	A
Chr1	1545758	T	A	T
Chr1	1545817	G	A	A
Chr1	1546810	A	G	A
Chr1	1547593	C	T	T
Chr1	1547879	C	A	C
Chr1	1547906	A	G	A
Chr1	1547918	T	A	A
Chr1	1548069	A	C	A
Chr1	1548132	A	G	A
Chr1	1548209	C	G	C
Chr1	1548319	T	C	C
Chr1	1549045	T	C	C
Chr1	1549454	G	T	T
Chr1	1549460	A	C	C
Chr1	1549603	T	A	A
Chr1	1549701	T	G	G
Chr1	1549798	G	C	C
Chr1	1549821	A	G	G
Chr1	1549866	A	T	T
Chr1	1549889	A	T	T
Chr1	1549950	G	A	A
Chr1	1550055	G	T	T
Chr1	1550083	T	A	A
Chr1	1550122	C	G	G
Chr1	1550147	G	A	A
Chr1	1550176	T	C	C
Chr1	1550187	G	T	T
Chr1	1550351	A	G	G
Chr1	1550469	A	G	G
Chr1	1550477	T	C	C
Chr1	1550655	A	T	T
Chr1	1550920	A	G	G
Chr1	1552210	A	G	A
Chr1	1552276	A	G	A
Chr1	1553245	G	T	G
Chr1	1554140	G	T	T
Chr1	1554253	A	T	T
Chr1	1554652	G	A	A
Chr1	1554812	G	T	T
Chr1	1555291	C	T	T
Chr1	1555698	A	T	A
Chr1	1556007	A	G	A
Chr1	1556259	T	A	T
Chr1	1557253	A	G	G
Chr1	1557526	G	A	A
Chr1	1557671	A	T	T
Chr1	1559270	A	T	A
Chr1	1559682	A	C	C
Chr1	1559701	T	A	A
Chr1	1559764	C	T	T
Chr1	1559810	A	G	G
Chr1	1559903	G	A	A
Chr1	1559904	T	A	A
Chr1	1560267	G	A	A
Chr1	1560349	C	T	T
Chr1	1560350	C	T	T
Chr1	1560357	A	G	G
Chr1	1560578	C	A	A
Chr1	1560632	A	G	G
Chr1	1560760	A	C	C
Chr1	1560864	C	T	T
Chr1	1560866	A	T	A
Chr1	1560936	G	A	A
Chr1	1560953	T	G	T
Chr1	1560963	C	T	T
Chr1	1561048	A	C	C
Chr1	1561135	T	G	G
Chr1	1561200	T	C	C
Chr1	1561299	C	T	T
Chr1	1561302	T	G	G
Chr1	1561689	T	C	C
Chr1	1561701	A	G	G
Chr1	1561702	A	T	T
Chr1	1561710	C	A	A
Chr1	1561740	A	T	T
Chr1	1561832	C	T	T
Chr1	1561898	A	T	T
Chr1	1562036	G	A	G
Chr1	1562050	C	T	T
Chr1	1562057	A	C	C
Chr1	1562108	C	T	T
Chr1	1562110	A	C	C
Chr1	1562202	T	A	A
Chr1	1562334	A	T	T
Chr1	1562403	T	A	A
Chr1	1562449	T	C	C
Chr1	1562450	A	T	T
Chr1	1562501	C	A	A
Chr1	1562537	T	G	G
Chr1	1562650	T	C	C
Chr1	1562674	T	C	C
Chr1	1562683	G	C	C
Chr1	1562790	G	T	T
Chr1	1562808	G	A	G
Chr1	1562884	T	C	C
Chr1	1562899	G	C	C
Chr1	1562915	T	C	C
Chr1	1562927	A	C	C
Chr1	1562939	T	G	G
Chr1	1562977	G	C	C
Chr1	1562998	T	A	A
Chr1	1563048	T	C	C
Chr1	1563101	A	G	G
Chr1	1563116	C	A	A
Chr1	1563117	G	T	T
Chr1	1563131	T	G	G
Chr1	1563383	T	C	C
Chr1	1563402	G	A	A
Chr1	1563459	A	T	T
Chr1	1563912	A	T	T
Chr1	1563930	T	G	G
Chr1	1563967	G	A	A
Chr1	1564058	G	A	A
Chr1	1564153	C	A	A
Chr1	1564154	A	G	G
Chr1	1564174	A	C	A
Chr1	1564783	G	C	C
Chr1	1565044	G	T	T
Chr1	1565045	A	C	C
Chr1	1565052	C	T	T
Chr1	1565351	G	C	C
Chr1	1565360	C	T	T
Chr1	1565409	G	A	A
Chr1	1565435	C	T	T
Chr1	1565450	T	G	G
Chr1	1565599	T	C	C
Chr1	1565916	A	G	G
Chr1	1566023	A	G	G
Chr1	1566026	A	T	T
Chr1	1566050	A	C	C
Chr1	1566124	G	C	C
Chr1	1566146	A	G	G
Chr1	1566150	G	T	T
Chr1	1566190	T	C	C
Chr1	1566245	A	T	T
Chr1	1566274	A	G	G
Chr1	1566286	G	A	A
Chr1	1566289	G	C	C
Chr1	1566334	T	C	C
Chr1	1566411	A	T	A
Chr1	1566445	G	A	A
Chr1	1566457	T	C	C
Chr1	1566494	T	C	C
Chr1	1566565	G	A	A
Chr1	1566620	C	T	T
Chr1	1566846	C	T	C
Chr1	1566906	G	T	T
Chr1	1566942	G	A	A
Chr1	1567212	G	A	A
Chr1	1567259	C	G	G
Chr1	1567338	T	A	A
Chr1	1567353	G	T	T
Chr1	1567362	G	T	T
Chr1	1567376	T	A	A
Chr1	1567395	A	C	C
Chr1	1567435	A	T	T
Chr1	1567502	A	T	T
Chr1	1567655	A	G	G
Chr1	1567657	T	A	A
Chr1	1567747	C	A	A
Chr1	1567767	T	A	A
Chr1	1568160	T	C	C
Chr1	1568178	G	A	A
Chr1	1568379	T	C	C
Chr1	1568423	A	G	G
Chr1	1568523	G	C	C
Chr1	1568543	A	T	T
Chr1	1568567	A	T	T
Chr1	1568613	A	C	C
Chr1	1568618	T	C	C
Chr1	1568626	G	A	A
Chr1	1568635	A	G	G
Chr1	1568663	G	A	A
Chr1	1568666	T	-	-
Chr1	1568676	G	A	A
Chr1	1569077	T	G	T
Chr1	1569184	T	C	T
Chr1	1569615	T	C	C
Chr1	1569622	A	C	C
Chr1	1570044	C	A	C
Chr1	1570222	A	G	A
Chr1	1571671	T	C	T
Chr1	1572348	G	A	G
Chr1	1572461	T	A	T
Chr1	1572631	G	T	T
Chr1	1572665	T	-	T
Chr1	1572666	T	G	T
Chr1	1572691	T	A	T
Chr1	1572885	C	G	C
Chr1	1572915	T	C	C
Chr1	1574398	A	T	T
Chr1	1574655	A	C	C
Chr1	1575118	A	T	T
Chr1	1575318	T	G	G
Chr1	1575368	C	T	T
Chr1	1575390	T	A	A
Chr1	1575454	G	A	A
Chr1	1575462	T	C	C
Chr1	1575481	G	-	-
Chr1	1575498	A	T	T
Chr1	1575536	A	C	C
Chr1	1575785	A	G	G
Chr1	1576310	G	A	A
Chr1	1576386	T	A	T
Chr1	1576472	T	G	T
Chr1	1576646	T	G	T
Chr1	1578928	C	T	C
Chr1	1579214	A	G	G
Chr1	1579670	A	G	G
Chr1	1579868	A	C	A
Chr1	1580237	G	A	A
Chr1	1580913	G	C	C
Chr1	1583977	G	A	G
Chr1	1585099	T	C	C
Chr1	1585430	T	A	T
Chr1	1586313	A	C	C
Chr1	1586362	T	C	T
Chr1	1586469	T	A	T
Chr1	1586531	A	G	A
Chr1	1587417	T	C	T
Chr1	1587500	G	A	A
Chr1	1587508	A	T	A
Chr1	1587612	A	G	G
Chr1	1588102	C	A	C
Chr1	1588267	A	T	A
Chr1	1588311	G	C	G
Chr1	1588325	A	G	G
Chr1	1588335	C	A	C
Chr1	1588386	G	T	T
Chr1	1588435	T	A	T
Chr1	1588652	T	C	T
Chr1	1588776	A	C	A
Chr1	1588942	C	A	C
Chr1	1589197	A	C	A
Chr1	1589277	A	T	A
Chr1	1589951	T	C	C
Chr1	1591556	A	G	A
Chr1	1591695	T	C	C
Chr1	1594317	C	G	C
Chr1	1595032	A	T	T
Chr1	1595475	T	C	C
Chr1	1596421	A	G	A
Chr1	1596493	C	T	T
Chr1	1597659	C	A	C
Chr1	1597893	T	A	T
Chr1	1597956	G	T	T
Chr1	1598619	C	T	C
Chr1	1598666	C	A	C
Chr1	1598684	C	T	T
Chr1	1599092	G	T	T
Chr1	1599158	C	T	T
Chr1	1599463	C	G	C
Chr1	1599979	C	T	C
Chr1	1600204	C	A	C
Chr1	1600444	C	T	C
Chr1	1600461	T	A	T
Chr1	1600503	G	T	G
Chr1	1600675	C	T	C
Chr1	1600743	A	T	A
Chr1	1600771	A	C	A
Chr1	1600775	A	T	A
Chr1	1600782	G	A	G
Chr1	1600871	T	A	T
Chr1	1600892	T	A	T
Chr1	1601802	C	T	C
Chr1	1601803	C	T	C
Chr1	1602027	A	G	A
Chr1	1602137	C	T	C
Chr1	1603471	T	A	A
Chr1	1604455	G	A	G
Chr1	1604479	A	G	A
Chr1	1604485	A	C	A
Chr1	1604698	A	C	A
Chr1	1604831	C	G	C
Chr1	1605539	C	G	G
Chr1	1605652	T	C	C
Chr1	1605844	A	G	A
Chr1	1607096	T	C	C
Chr1	1607407	A	-	A
Chr1	1607448	T	C	T
Chr1	1607970	T	C	T
Chr1	1609268	C	T	C
Chr1	1610808	T	A	T
Chr1	1610844	G	A	G
Chr1	1610957	C	A	C
Chr1	1613038	A	G	A
Chr1	1613082	T	A	T
Chr1	1615242	A	G	A
Chr1	1615488	T	C	T
Chr1	1617537	T	C	C
Chr1	1617886	A	G	G
Chr1	1617887	C	T	C
Chr1	1620427	G	A	G
Chr1	1620983	C	T	T
Chr1	1622203	A	G	G
Chr1	1623386	G	T	G
Chr1	1623576	T	A	A
Chr1	1623650	T	A	A
Chr1	1624709	C	G	C
Chr1	1627287	C	T	T
Chr1	1632192	C	A	A
Chr1	1632194	A	T	T
Chr1	1633593	C	A	A
Chr1	1634909	T	C	T
Chr1	1638242	T	A	A
Chr1	1638394	T	C	T
Chr1	1638427	C	G	C
Chr1	1638591	A	G	G
Chr1	1638620	G	C	C
Chr1	1638732	A	G	G
Chr1	1641504	C	T	T
Chr1	1644172	G	T	G
Chr1	1644236	G	A	G
Chr1	1645247	T	G	T
Chr1	1647580	C	G	G
Chr1	1647756	A	T	T
Chr1	1649790	A	C	C
Chr1	1653093	T	A	A
Chr1	1653737	C	G	G
Chr1	1653831	A	T	T
Chr1	1653951	G	A	A
Chr1	1654897	A	T	A
Chr1	1656975	C	G	G
Chr1	1657059	G	A	A
Chr1	1657257	A	G	G
Chr1	1659344	A	G	A
Chr1	1660379	T	G	T
Chr1	1661017	A	T	T
Chr1	1661055	T	C	T
Chr1	1661134	G	A	A
Chr1	1661550	C	T	T
Chr1	1662517	C	T	T
Chr1	1663996	A	T	T
Chr1	1665195	C	T	T
Chr1	1665268	G	T	G
Chr1	1666866	C	T	C
Chr1	1668919	T	C	T
Chr1	1669143	C	A	A
Chr1	1669279	C	T	T
Chr1	1669500	C	T	C
Chr1	1669702	C	T	C
Chr1	1669720	C	T	T
Chr1	1669935	C	T	C
Chr1	1670227	A	C	C
Chr1	1672028	A	G	A
Chr1	1672987	G	T	G
Chr1	1675001	T	C	C
Chr1	1675823	T	C	C
Chr1	1677402	C	G	C
Chr1	1677459	C	G	C
Chr1	1677548	T	A	A
Chr1	1678007	G	T	T
Chr1	1678264	C	T	T
Chr1	1679787	G	T	T
Chr1	1680073	A	T	T
Chr1	1680074	C	A	A
Chr1	1680254	G	A	A
Chr1	1680572	A	T	T
Chr1	1681196	G	A	A
Chr1	1682227	G	T	T
Chr1	1684665	C	T	T
Chr1	1685417	A	G	G
Chr1	1687228	C	T	C
Chr1	1687323	G	C	C
Chr1	1687700	G	A	A
Chr1	1689833	A	G	A
Chr1	1690472	G	C	C
Chr1	1690686	A	G	G
Chr1	1690973	G	A	A
Chr1	1691008	C	T	T
Chr1	1691013	A	T	T
Chr1	1691017	T	G	G
Chr1	1691113	G	A	A
Chr1	1691529	T	C	C
Chr1	1691547	T	A	A
Chr1	1691830	A	G	G
Chr1	1692082	G	A	A
Chr1	1692334	C	T	T
Chr1	1692839	C	T	T
Chr1	1693913	C	A	A
Chr1	1693928	C	T	T
Chr1	1694193	A	G	G
Chr1	1695486	T	G	T
Chr1	1696028	G	A	G
Chr1	1696034	A	G	A
Chr1	1696046	C	A	C
Chr1	1696198	T	G	T
Chr1	1696284	C	T	T
Chr1	1696349	G	T	T
Chr1	1696861	A	T	A
Chr1	1697083	A	T	A
Chr1	1697143	T	A	A
Chr1	1702802	G	A	A
Chr1	1703090	A	T	T
Chr1	1703147	T	C	C
Chr1	1703232	A	G	G
Chr1	1703332	T	C	C
Chr1	1703338	C	G	G
Chr1	1703345	T	C	C
Chr1	1703448	G	A	A
Chr1	1703601	G	T	T
Chr1	1703618	G	T	T
Chr1	1703785	G	A	A
Chr1	1703850	C	T	T
Chr1	1703868	T	C	C
Chr1	1703982	T	A	A
Chr1	1704008	T	G	G
Chr1	1704033	T	A	A
Chr1	1704418	G	T	T
Chr1	1704592	G	A	A
Chr1	1704645	C	T	T
Chr1	1704863	T	A	A
Chr1	1704897	T	C	C
Chr1	1704935	T	C	C
Chr1	1704961	C	T	T
Chr1	1707123	A	C	A
Chr1	1707803	G	C	C
Chr1	1709115	T	C	C
Chr1	1709824	T	A	T
Chr1	1712117	A	T	A
Chr1	1716094	T	A	A
Chr1	1719421	T	A	T
Chr1	1720707	C	G	C
Chr1	1720869	T	G	G
Chr1	1720939	T	A	T
Chr1	1722315	T	G	G
Chr1	1722697	T	C	T
Chr1	1723065	T	G	T
Chr1	1723313	G	A	G
Chr1	1723384	T	C	T
Chr1	1723816	G	T	G
Chr1	1724474	C	T	C
Chr1	1724554	C	G	C
Chr1	1724581	T	A	T
Chr1	1724652	C	T	C
Chr1	1724735	A	G	G
Chr1	1724780	A	T	A
Chr1	1724847	A	G	A
Chr1	1724908	T	A	T
Chr1	1725073	C	T	C
Chr1	1725075	T	C	T
Chr1	1725195	A	G	A
Chr1	1725342	A	-	A
Chr1	1725983	C	T	C
Chr1	1726044	G	C	G
Chr1	1726080	A	G	A
Chr1	1726786	T	-	T
Chr1	1727175	C	A	C
Chr1	1727376	T	A	A
Chr1	1727824	A	G	A
Chr1	1730896	C	T	T
Chr1	1731568	A	T	T
Chr1	1732220	C	T	C
Chr1	1732585	T	A	A
Chr1	1734300	C	T	T
Chr1	1734402	T	G	T
Chr1	1736913	G	A	A
Chr1	1739832	C	A	C
Chr1	1739834	T	C	T
Chr1	1739947	T	G	T
Chr1	1739959	C	T	C
Chr1	1740311	C	A	C
Chr1	1740437	A	T	T
Chr1	1740535	A	T	A
Chr1	1740976	G	T	G
Chr1	1741033	G	T	G
Chr1	1741080	A	T	A
Chr1	1741289	A	G	A
Chr1	1741328	T	C	T
Chr1	1741341	T	G	T
Chr1	1741497	A	C	C
Chr1	1741801	T	G	T
Chr1	1741809	G	A	G
Chr1	1741824	C	G	C
Chr1	1742123	G	C	G
Chr1	1742280	T	C	C
Chr1	1742454	G	T	G
Chr1	1742481	C	T	C
Chr1	1742651	T	C	T
Chr1	1742832	C	T	C
Chr1	1742859	T	G	T
Chr1	1742879	T	A	T
Chr1	1742903	A	G	A
Chr1	1742962	T	C	C
Chr1	1743056	T	C	T
Chr1	1743265	C	T	T
Chr1	1743709	G	A	G
Chr1	1743991	A	C	A
Chr1	1744109	C	A	C
Chr1	1744142	G	C	G
Chr1	1745471	C	T	C
Chr1	1745832	C	A	A
Chr1	1745947	A	G	G
Chr1	1746844	G	T	G
Chr1	1747406	G	A	A
Chr1	1748919	T	A	A
Chr1	1750634	T	G	G
Chr1	1750777	A	C	A
Chr1	1751947	A	T	T
Chr1	1752581	T	A	A
Chr1	1753743	C	A	A
Chr1	1753832	A	C	A
Chr1	1754081	T	A	A
Chr1	1754311	T	A	A
Chr1	1755982	C	G	G
Chr1	1758219	T	G	G
Chr1	1758749	C	T	T
Chr1	1759040	T	C	T
Chr1	1761428	T	A	T
Chr1	1761734	C	G	G
Chr1	1761767	A	G	A
Chr1	1762555	A	G	A
Chr1	1762556	T	C	C
Chr1	1762893	T	G	G
Chr1	1763024	T	C	C
Chr1	1763657	C	T	T
Chr1	1764816	T	C	C
Chr1	1765294	A	G	G
Chr1	1766503	C	G	C
Chr1	1767875	A	T	A
Chr1	1769477	T	C	C
Chr1	1770033	A	G	A
Chr1	1772192	A	C	A
Chr1	1773820	C	G	C
Chr1	1774165	G	A	A
Chr1	1774709	A	C	A
Chr1	1775142	T	C	T
Chr1	1775174	G	A	A
Chr1	1776469	T	A	T
Chr1	1777966	G	A	A
Chr1	1778020	G	A	G
Chr1	1778417	A	C	A
Chr1	1778543	T	G	G
Chr1	1778617	G	C	C
Chr1	1779033	C	A	A
Chr1	1779054	A	T	A
Chr1	1779111	A	G	G
Chr1	1779272	T	C	T
Chr1	1781121	C	A	A
Chr1	1783041	T	C	C
Chr1	1788691	T	A	T
Chr1	1789045	T	C	C
Chr1	1797339	C	T	T
Chr1	1798305	T	A	T
Chr1	1800016	A	C	C
Chr1	1814623	T	C	C
Chr1	1815070	C	T	C
Chr1	1815900	A	G	A
Chr1	1816928	C	T	T
Chr1	1817089	T	A	T
Chr1	1817115	C	G	C
Chr1	1817230	G	T	G
Chr1	1817391	T	A	A
Chr1	1817574	G	A	G
Chr1	1817617	A	G	A
Chr1	1817746	T	C	T
Chr1	1817775	C	A	C
Chr1	1819235	C	T	C
Chr1	1819978	A	T	A
Chr1	1820735	G	A	G
Chr1	1820756	T	A	T
Chr1	1820995	T	C	C
Chr1	1822094	C	T	T
Chr1	1822098	T	C	C
Chr1	1822101	A	G	G
Chr1	1822139	T	A	A
Chr1	1822150	C	T	T
Chr1	1822192	T	G	G
Chr1	1822196	C	T	T
Chr1	1822222	T	G	G
Chr1	1822348	T	G	G
Chr1	1822361	A	T	T
Chr1	1822443	G	T	T
Chr1	1822487	T	C	C
Chr1	1822538	T	G	G
Chr1	1822547	G	A	A
Chr1	1822645	T	C	C
Chr1	1822696	T	A	A
Chr1	1822706	T	A	A
Chr1	1822732	T	C	C
Chr1	1822733	T	G	G
Chr1	1822753	T	C	C
Chr1	1822769	G	A	A
Chr1	1822772	T	A	A
Chr1	1822773	G	T	T
Chr1	1822858	A	G	G
Chr1	1822983	G	C	C
Chr1	1823005	A	G	G
Chr1	1823008	A	C	C
Chr1	1823017	A	T	T
Chr1	1823024	G	A	A
Chr1	1823050	T	A	A
Chr1	1823083	G	A	A
Chr1	1823111	T	G	G
Chr1	1823241	T	C	C
Chr1	1823574	A	G	G
Chr1	1823593	A	G	G
Chr1	1823933	A	T	T
Chr1	1824309	G	A	A
Chr1	1824354	T	C	C
Chr1	1824382	G	A	A
Chr1	1824449	C	A	A
Chr1	1824529	G	C	C
Chr1	1824592	C	T	T
Chr1	1824667	C	T	T
Chr1	1824709	T	A	A
Chr1	1825034	T	A	T
Chr1	1826668	T	G	T
Chr1	1828117	T	G	G
Chr1	1828139	C	A	A
Chr1	1828321	A	C	A
Chr1	1828356	A	G	A
Chr1	1828457	G	T	G
Chr1	1829416	T	C	C
Chr1	1830637	T	G	T
Chr1	1830662	C	G	G
Chr1	1831751	A	T	T
Chr1	1831818	G	T	G
Chr1	1831978	A	C	C
Chr1	1832528	A	T	A
Chr1	1832716	C	T	C
Chr1	1832771	T	C	C
Chr1	1833212	T	C	T
Chr1	1834956	G	A	A
Chr1	1835198	G	C	G
Chr1	1839052	A	C	A
Chr1	1839626	G	A	A
Chr1	1839746	T	C	C
Chr1	1840318	A	G	A
Chr1	1841889	A	G	A
Chr1	1842417	T	C	T
Chr1	1843937	G	A	G
Chr1	1844017	C	T	T
Chr1	1844438	C	G	G
Chr1	1845248	A	T	T
Chr1	1845279	T	A	A
Chr1	1845318	G	A	A
Chr1	1845582	C	T	T
Chr1	1847677	G	A	G
Chr1	1848297	A	C	A
Chr1	1848530	A	G	G
Chr1	1848591	C	T	T
Chr1	1848816	C	G	G
Chr1	1849502	C	T	T
Chr1	1849549	C	T	T
Chr1	1850605	A	C	C
Chr1	1851288	T	C	C
Chr1	1851382	T	C	C
Chr1	1852371	C	T	C
Chr1	1853452	C	T	T
Chr1	1854009	G	A	G
Chr1	1855506	G	C	G
Chr1	1856592	A	-	A
Chr1	1861567	T	A	T
Chr1	1861722	G	A	A
Chr1	1863797	C	A	A
Chr1	1864171	C	A	A
Chr1	1864530	A	T	A
Chr1	1864531	A	T	A
Chr1	1864532	A	T	A
Chr1	1864533	A	T	A
Chr1	1864590	G	A	A
Chr1	1865286	A	G	A
Chr1	1865816	A	T	A
Chr1	1866136	G	A	A
Chr1	1866304	C	T	C
Chr1	1867445	A	T	T
Chr1	1867912	A	C	C
Chr1	1868926	G	A	A
Chr1	1868933	T	C	T
Chr1	1869453	A	G	G
Chr1	1869474	A	C	C
Chr1	1870084	C	A	C
Chr1	1870970	C	G	C
Chr1	1872162	C	T	T
Chr1	1872488	C	A	C
Chr1	1872541	T	C	C
Chr1	1872556	A	G	G
Chr1	1873606	C	G	G
Chr1	1873609	C	A	A
Chr1	1874286	T	C	T
Chr1	1875728	C	T	C
Chr1	1875761	G	A	G
Chr1	1875813	C	T	C
Chr1	1876558	A	G	G
Chr1	1876708	G	A	G
Chr1	1876944	T	C	T
Chr1	1877122	G	C	C
Chr1	1877586	T	C	T
Chr1	1878162	T	G	T
Chr1	1881090	A	C	A
Chr1	1883928	G	T	T
Chr1	1884105	C	T	T
Chr1	1884134	G	A	G
Chr1	1884207	A	G	G
Chr1	1884234	G	A	G
Chr1	1884304	A	G	G
Chr1	1884676	G	A	A
Chr1	1884932	G	T	T
Chr1	1885208	T	C	C
Chr1	1885479	A	T	A
Chr1	1886093	C	T	C
Chr1	1886411	G	A	A
Chr1	1887353	C	T	T
Chr1	1887393	T	C	C
Chr1	1887532	A	T	A
Chr1	1887696	T	G	G
Chr1	1888401	G	T	G
Chr1	1888481	G	T	G
Chr1	1888559	A	C	A
Chr1	1889189	G	T	G
Chr1	1889193	G	A	G
Chr1	1889687	T	C	C
Chr1	1890165	A	C	A
Chr1	1890213	T	A	T
Chr1	1891186	C	A	A
Chr1	1891269	C	T	T
Chr1	1891379	A	G	G
Chr1	1891407	C	T	T
Chr1	1892682	G	C	G
Chr1	1892695	A	T	A
Chr1	1893881	C	A	A
Chr1	1894008	A	T	A
Chr1	1894025	C	T	T
Chr1	1894298	T	C	T
Chr1	1894664	G	A	A
Chr1	1894916	T	C	T
Chr1	1895144	C	G	C
Chr1	1895358	C	A	C
Chr1	1895438	C	G	G
Chr1	1896428	A	G	G
[truncated: 267,844+ more rows]

## Sheet: B
Supplementary File 2B. Filtered marker list used to genotype tetrad samples
Chromosome	Position	Col-0	Ler	Cvi
Chr1	711	T	C	C
Chr1	892	T	G	G
Chr1	32210	T	C	C
Chr1	38554	G	T	G
Chr1	71326	G	T	T
Chr1	71348	C	T	T
Chr1	88879	G	C	C
Chr1	88937	A	G	G
Chr1	90571	A	C	C
Chr1	100849	C	T	C
Chr1	103319	G	C	C
Chr1	105064	C	T	C
Chr1	106128	T	A	A
Chr1	106129	T	A	A
Chr1	108696	A	T	T
Chr1	109257	G	C	C
Chr1	109312	A	C	C
Chr1	109325	T	C	C
Chr1	109405	G	T	T
Chr1	109472	T	C	C
Chr1	109627	C	T	C
Chr1	109804	T	C	T
Chr1	109855	C	T	C
Chr1	109984	T	C	T
Chr1	110059	T	A	T
Chr1	111864	G	A	A
Chr1	112134	A	C	A
Chr1	112907	G	A	G
Chr1	114034	G	A	G
Chr1	114648	T	C	C
Chr1	114737	A	C	A
Chr1	114915	T	C	T
Chr1	115593	T	G	T
Chr1	116183	G	T	G
Chr1	117223	G	C	G
Chr1	117229	G	C	G
Chr1	117241	A	G	A
Chr1	117247	A	T	A
Chr1	117253	A	G	A
Chr1	117286	A	T	A
Chr1	117592	C	T	T
Chr1	119083	T	G	G
Chr1	119359	T	G	T
Chr1	119470	A	C	A
Chr1	119479	C	T	T
Chr1	120049	C	T	T
Chr1	120328	C	G	C
Chr1	121077	T	A	A
Chr1	121364	G	T	G
Chr1	123912	C	A	C
Chr1	124467	G	A	G
Chr1	126609	A	G	A
Chr1	129607	G	A	A
Chr1	129841	T	A	A
Chr1	135853	C	G	C
Chr1	136588	A	T	A
Chr1	140411	C	A	A
Chr1	140713	A	T	A
Chr1	146182	A	G	G
Chr1	146220	T	G	G
Chr1	146471	A	T	T
Chr1	146734	A	T	T
Chr1	151617	A	G	G
Chr1	151639	A	T	T
Chr1	157407	T	C	C
Chr1	157491	T	C	T
Chr1	158640	A	G	G
Chr1	158680	T	G	T
Chr1	158842	A	T	T
Chr1	160515	C	T	C
Chr1	161527	G	A	G
Chr1	162616	A	T	A
Chr1	163492	A	G	G
Chr1	163504	C	T	C
Chr1	163555	G	T	T
Chr1	164393	C	G	C
Chr1	164413	A	T	A
Chr1	164414	C	A	C
Chr1	164423	C	G	C
Chr1	164432	A	T	A
Chr1	164474	G	A	G
Chr1	165059	T	C	T
Chr1	165930	C	G	C
Chr1	166850	G	T	T
Chr1	168700	T	A	T
Chr1	169429	A	T	T
Chr1	170260	C	T	C
Chr1	170728	C	G	C
Chr1	171250	A	T	T
Chr1	171413	G	A	G
Chr1	171538	A	G	A
Chr1	171573	G	A	A
Chr1	171610	A	G	A
Chr1	171611	A	T	A
Chr1	171616	A	C	A
Chr1	171622	T	A	T
Chr1	171626	C	G	C
Chr1	171664	T	C	T
Chr1	171736	C	G	G
Chr1	171772	A	G	A
Chr1	171924	A	T	T
Chr1	172053	G	A	G
Chr1	172965	A	G	A
Chr1	173042	C	G	C
Chr1	173104	C	A	C
Chr1	173157	C	T	C
Chr1	173162	T	G	T
Chr1	173963	T	A	A
Chr1	174329	C	A	C
Chr1	174816	C	T	C
Chr1	178456	A	G	A
Chr1	179175	C	T	C
Chr1	179753	C	A	A
Chr1	180812	C	T	T
Chr1	180816	T	A	T
Chr1	183623	T	A	T
Chr1	266254	T	C	T
Chr1	266733	G	T	G
Chr1	266850	G	T	G
Chr1	266943	G	C	G
Chr1	267251	C	T	C
Chr1	267352	C	T	C
Chr1	267853	G	C	G
Chr1	267925	C	A	A
Chr1	267933	A	G	A
Chr1	267982	A	T	T
Chr1	269283	T	G	G
Chr1	269547	C	T	C
Chr1	269596	T	A	T
Chr1	270147	G	T	G
Chr1	270845	T	C	C
Chr1	271050	G	C	C
Chr1	271075	A	T	A
Chr1	271416	T	C	C
Chr1	272101	T	G	G
Chr1	273714	G	A	G
Chr1	274629	T	A	A
Chr1	275285	T	C	C
Chr1	275291	T	G	G
Chr1	275504	A	C	C
Chr1	275624	C	T	T
Chr1	277613	T	C	C
Chr1	277847	A	T	T
Chr1	278320	G	A	A
Chr1	280584	A	C	A
Chr1	281265	G	A	A
Chr1	281933	G	C	C
Chr1	283723	T	G	G
Chr1	284094	A	C	C
Chr1	285111	G	A	A
Chr1	285729	A	G	G
Chr1	285820	C	G	C
Chr1	287556	G	A	A
Chr1	288548	G	A	A
Chr1	289260	T	C	C
Chr1	290554	A	C	C
Chr1	290689	C	G	G
Chr1	290788	T	G	G
Chr1	291008	C	A	A
Chr1	291737	T	C	T
Chr1	291765	T	C	C
Chr1	291796	A	G	G
Chr1	291814	A	T	T
Chr1	291870	A	G	G
Chr1	291896	A	G	A
Chr1	291898	G	A	G
Chr1	292110	A	C	C
Chr1	292138	T	C	C
Chr1	292277	T	C	C
Chr1	292278	C	A	A
Chr1	292495	T	C	C
Chr1	292520	A	G	G
Chr1	292581	G	A	G
Chr1	292666	A	G	A
Chr1	292671	C	T	T
Chr1	292896	T	A	T
Chr1	293313	A	C	A
Chr1	301465	T	A	T
Chr1	301587	G	T	G
Chr1	306462	G	T	T
Chr1	314437	T	A	T
Chr1	371972	T	C	C
Chr1	372675	G	A	G
Chr1	377064	T	C	T
Chr1	387224	A	T	A
Chr1	440564	T	A	T
Chr1	446882	T	C	C
Chr1	447271	C	T	C
Chr1	447293	G	A	G
Chr1	449560	G	C	C
Chr1	450466	A	G	A
Chr1	453167	A	T	T
Chr1	453280	G	C	G
Chr1	453652	T	C	T
Chr1	454146	A	G	A
Chr1	454260	T	A	A
Chr1	456627	C	T	C
Chr1	458079	C	G	G
Chr1	467140	G	T	G
Chr1	467517	C	G	C
Chr1	468404	G	A	G
Chr1	468498	A	T	T
Chr1	468849	T	A	T
Chr1	469337	T	C	C
Chr1	469548	T	G	T
Chr1	469581	T	A	A
Chr1	469655	C	T	T
Chr1	478208	G	C	G
Chr1	483188	A	G	A
Chr1	485242	C	T	T
Chr1	485402	C	A	A
Chr1	549671	T	G	T
Chr1	562860	A	G	A
Chr1	563546	G	C	G
Chr1	566579	G	A	A
Chr1	567068	G	C	G
Chr1	567211	A	T	T
Chr1	567457	T	C	C
Chr1	567667	G	A	A
Chr1	567771	A	T	T
Chr1	567814	G	C	C
Chr1	567819	A	C	A
Chr1	568285	G	T	T
Chr1	568311	C	T	T
Chr1	568321	T	A	A
Chr1	568322	G	A	A
Chr1	568341	T	C	C
Chr1	568351	T	C	C
Chr1	568371	T	G	G
Chr1	568766	C	G	C
Chr1	569200	T	A	A
Chr1	569204	C	G	G
Chr1	569661	T	C	C
Chr1	569668	T	C	C
Chr1	569680	C	T	T
Chr1	569715	T	C	C
Chr1	570157	G	A	G
Chr1	570755	A	C	A
Chr1	571284	C	A	C
Chr1	571420	A	G	G
Chr1	572053	T	G	G
Chr1	572063	C	T	C
Chr1	572328	G	A	G
Chr1	573099	A	C	A
Chr1	573558	C	G	C
Chr1	573659	T	C	C
Chr1	574104	G	A	A
Chr1	574162	T	C	C
Chr1	574385	T	C	C
Chr1	574393	C	A	A
Chr1	574454	A	G	G
Chr1	574531	T	G	G
Chr1	575473	T	C	T
Chr1	575623	G	A	A
Chr1	576346	C	T	C
Chr1	577323	G	A	A
Chr1	577628	C	T	C
Chr1	577897	C	G	C
Chr1	579884	C	T	T
Chr1	580152	G	T	T
Chr1	580914	A	T	T
Chr1	580944	A	G	G
Chr1	581393	G	C	G
Chr1	581476	C	G	G
Chr1	581955	G	T	T
Chr1	581990	G	C	C
Chr1	582199	A	C	C
Chr1	582575	C	T	C
Chr1	582729	T	C	C
Chr1	582730	T	A	A
Chr1	582805	G	C	C
Chr1	583717	G	T	T
Chr1	584719	G	A	G
Chr1	584728	T	C	C
Chr1	585101	A	G	G
Chr1	590336	A	G	G
Chr1	591180	A	T	A
Chr1	591492	G	A	A
Chr1	591513	C	G	C
Chr1	592576	A	T	A
Chr1	592597	A	G	A
Chr1	592867	G	A	A
Chr1	592890	A	G	G
Chr1	592939	A	G	G
Chr1	593981	G	A	A
Chr1	594166	C	T	T
Chr1	594446	C	G	G
Chr1	594568	C	A	C
Chr1	596554	T	C	C
Chr1	598868	G	A	A
Chr1	599237	C	T	T
Chr1	612935	G	A	A
Chr1	612952	C	T	T
Chr1	614273	G	T	G
Chr1	615607	G	C	C
Chr1	615616	T	A	A
Chr1	616831	A	G	G
Chr1	617800	T	A	T
Chr1	623464	G	A	G
Chr1	624499	G	T	G
Chr1	624529	C	T	T
Chr1	624717	T	C	T
Chr1	625021	C	T	T
Chr1	625271	C	A	C
Chr1	625301	A	C	A
Chr1	625489	C	G	C
Chr1	625970	A	G	A
Chr1	626197	T	A	T
Chr1	626351	G	A	G
Chr1	627030	T	A	T
Chr1	627062	T	C	T
Chr1	627925	G	T	G
Chr1	628573	G	A	G
Chr1	628630	C	G	G
Chr1	629134	C	A	C
Chr1	630457	C	T	T
Chr1	631363	A	G	A
Chr1	631901	T	C	T
Chr1	636766	A	T	T
Chr1	636788	T	C	C
Chr1	643447	G	A	G
Chr1	644148	A	C	C
Chr1	644286	T	C	T
Chr1	644770	G	C	G
Chr1	645665	A	G	G
Chr1	646047	A	T	T
Chr1	646106	G	T	T
Chr1	646492	A	G	G
Chr1	646531	C	T	T
Chr1	646558	G	A	A
Chr1	646603	G	A	A
Chr1	646728	A	T	T
Chr1	646747	C	A	A
Chr1	647033	A	C	C
Chr1	647284	T	A	A
Chr1	647668	G	T	T
Chr1	647684	A	C	C
Chr1	647788	A	T	A
Chr1	649160	T	C	T
Chr1	650324	T	G	G
Chr1	650855	G	C	C
Chr1	653165	A	T	A
Chr1	654496	T	A	A
Chr1	655639	C	A	C
Chr1	655835	G	A	G
Chr1	656291	T	G	G
Chr1	656440	G	A	G
Chr1	658269	A	C	A
Chr1	658413	C	T	C
Chr1	658674	C	A	C
Chr1	660534	T	C	T
Chr1	660944	T	C	T
Chr1	661961	A	T	A
Chr1	662030	T	A	T
Chr1	679340	T	G	G
Chr1	679901	G	A	A
Chr1	680183	G	A	G
Chr1	680416	T	C	C
Chr1	687360	G	A	A
Chr1	700614	G	C	G
Chr1	700793	T	G	T
Chr1	701107	G	C	C
Chr1	701536	A	T	A
Chr1	701732	A	C	C
Chr1	703327	A	G	G
Chr1	703360	C	A	A
Chr1	703514	G	A	G
Chr1	703911	G	C	G
Chr1	705223	C	G	G
Chr1	708773	A	C	A
Chr1	709055	T	A	T
Chr1	709076	A	G	A
Chr1	709476	C	G	C
Chr1	709478	A	T	A
Chr1	709497	C	T	C
Chr1	709500	A	T	A
Chr1	709552	C	A	C
Chr1	709624	T	G	T
Chr1	710166	C	A	A
Chr1	710467	T	C	T
Chr1	710497	A	G	A
Chr1	710582	T	A	T
Chr1	711699	G	A	G
Chr1	711714	G	A	A
Chr1	711720	A	G	G
Chr1	711727	A	G	G
Chr1	711803	C	G	G
Chr1	711812	T	G	G
Chr1	715571	T	C	T
Chr1	721576	C	A	A
Chr1	723059	C	T	C
Chr1	731917	C	G	C
Chr1	734158	T	C	T
Chr1	736268	C	A	C
Chr1	737482	T	A	A
Chr1	737577	G	A	A
Chr1	737717	G	A	A
Chr1	738655	T	G	T
Chr1	738776	T	A	A
Chr1	739325	A	G	G
Chr1	739332	C	A	A
Chr1	739731	T	C	T
Chr1	740670	T	G	G
Chr1	741102	C	A	C
Chr1	741800	G	T	T
Chr1	742422	G	A	A
Chr1	742474	C	T	C
Chr1	742491	G	T	T
Chr1	743178	A	G	G
Chr1	744025	A	T	T
Chr1	751247	A	G	A
Chr1	751396	A	G	A
Chr1	751404	A	T	T
Chr1	751661	A	T	A
Chr1	752641	A	C	C
Chr1	752927	T	C	T
Chr1	755399	G	A	G
Chr1	755432	A	G	A
Chr1	762781	C	T	C
Chr1	762833	G	A	A
Chr1	762842	C	T	C
Chr1	762875	T	G	G
Chr1	763441	C	T	C
Chr1	763691	C	T	C
Chr1	764116	G	A	G
Chr1	764301	A	G	G
Chr1	764304	G	T	T
Chr1	764702	G	A	G
Chr1	765074	A	G	A
Chr1	765075	A	C	A
Chr1	765174	T	C	T
Chr1	765612	G	T	T
Chr1	765718	G	T	T
Chr1	766776	A	T	T
Chr1	766916	C	T	C
Chr1	767816	C	T	T
Chr1	767846	T	C	C
Chr1	767852	G	C	G
Chr1	768539	T	C	C
Chr1	768561	G	C	G
Chr1	768701	G	A	G
Chr1	768702	G	C	G
Chr1	768865	A	T	T
Chr1	769275	A	G	A
Chr1	769457	G	A	A
Chr1	769500	G	A	G
Chr1	769552	G	A	G
Chr1	769673	A	T	T
Chr1	769972	G	A	G
Chr1	770064	C	A	C
Chr1	770282	T	G	T
Chr1	770562	A	C	A
Chr1	770796	G	A	A
Chr1	770918	A	G	A
Chr1	770963	C	G	C
Chr1	771093	G	A	A
Chr1	771134	T	A	T
Chr1	771891	T	A	T
Chr1	772013	T	G	T
Chr1	772034	G	A	G
Chr1	772303	C	G	C
Chr1	772458	A	G	G
Chr1	773423	C	T	T
Chr1	774594	A	C	C
Chr1	775234	T	G	T
Chr1	775394	T	C	T
Chr1	775518	G	C	C
Chr1	775649	T	G	G
Chr1	775705	C	G	C
Chr1	776241	C	T	T
Chr1	778724	C	T	C
Chr1	779047	A	C	A
Chr1	797322	A	G	A
Chr1	834960	A	T	A
Chr1	834962	A	T	A
Chr1	850465	G	C	G
Chr1	864361	G	A	A
Chr1	986719	T	A	T
Chr1	993410	G	T	G
Chr1	1022802	A	T	A
Chr1	1064221	A	G	A
Chr1	1065037	A	G	G
Chr1	1065532	C	T	C
Chr1	1067618	C	T	C
Chr1	1067878	C	T	C
Chr1	1068044	G	A	G
Chr1	1070910	G	T	G
Chr1	1071783	G	A	A
Chr1	1072172	A	G	A
Chr1	1072314	A	G	A
Chr1	1072339	G	T	T
Chr1	1073161	T	C	T
Chr1	1074135	A	T	T
Chr1	1075693	C	T	T
Chr1	1076505	C	G	G
Chr1	1079644	C	A	C
Chr1	1080776	A	G	A
Chr1	1080835	G	C	C
Chr1	1083513	T	C	T
Chr1	1084301	G	A	G
Chr1	1084435	G	A	A
Chr1	1085444	G	A	G
Chr1	1085739	T	C	C
Chr1	1086254	T	A	A
Chr1	1086652	C	A	C
Chr1	1089125	A	G	G
Chr1	1089591	C	T	T
Chr1	1090017	C	T	C
Chr1	1091589	G	A	A
Chr1	1093364	A	G	G
Chr1	1096639	T	A	T
Chr1	1097383	G	T	T
Chr1	1097554	A	G	A
Chr1	1098582	C	T	C
Chr1	1104250	G	C	G
Chr1	1105328	G	A	A
Chr1	1105667	T	A	A
Chr1	1108301	G	A	A
Chr1	1108375	C	T	C
Chr1	1108389	T	A	T
Chr1	1108601	C	T	C
Chr1	1109040	A	C	C
Chr1	1110391	C	T	T
Chr1	1110852	T	A	T
Chr1	1111666	A	G	G
Chr1	1112596	A	G	A
Chr1	1116177	T	G	T
Chr1	1117158	C	T	T
Chr1	1119662	A	G	G
Chr1	1119772	A	T	T
Chr1	1119842	A	G	G
Chr1	1120348	G	A	G
Chr1	1120669	A	G	G
Chr1	1121219	G	A	A
Chr1	1121361	T	A	A
Chr1	1121519	A	C	A
Chr1	1123532	G	T	G
Chr1	1123880	C	T	C
Chr1	1123925	A	T	A
Chr1	1124879	C	T	T
Chr1	1131718	C	T	T
Chr1	1132614	C	A	A
Chr1	1132672	G	C	G
Chr1	1132697	C	T	T
Chr1	1133023	A	C	C
Chr1	1133099	T	C	C
Chr1	1133186	G	A	A
Chr1	1133265	G	A	A
Chr1	1133545	T	A	A
Chr1	1133546	T	A	A
Chr1	1133547	T	A	T
Chr1	1133765	T	A	A
Chr1	1133863	C	T	T
Chr1	1134230	T	C	T
Chr1	1134414	T	C	T
Chr1	1134439	C	T	T
Chr1	1134644	C	T	T
Chr1	1134755	T	C	C
Chr1	1134878	C	T	C
Chr1	1135722	T	C	T
Chr1	1135862	A	T	T
Chr1	1136070	A	T	A
Chr1	1137318	G	A	G
Chr1	1138904	A	G	G
Chr1	1139600	T	G	T
Chr1	1139612	G	C	C
Chr1	1139955	T	C	T
Chr1	1140588	C	A	C
Chr1	1140744	G	A	G
Chr1	1140796	A	C	A
Chr1	1141454	G	A	A
Chr1	1141459	G	A	A
Chr1	1141506	C	T	C
Chr1	1141603	T	A	T
Chr1	1141642	A	T	A
Chr1	1141663	C	A	A
Chr1	1141821	G	A	A
Chr1	1142264	A	G	G
Chr1	1142291	G	A	A
Chr1	1142347	A	T	T
Chr1	1142903	G	A	A
Chr1	1142972	A	T	T
Chr1	1143443	C	T	T
Chr1	1143494	C	T	T
Chr1	1144061	A	G	G
Chr1	1144320	A	C	A
Chr1	1144622	G	T	T
Chr1	1144850	A	G	G
Chr1	1146913	A	G	A
Chr1	1148269	G	A	G
Chr1	1150961	C	A	A
Chr1	1153526	T	C	C
Chr1	1154106	T	C	T
Chr1	1163842	G	T	G
Chr1	1164142	G	A	G
Chr1	1164914	G	C	G
Chr1	1164944	T	C	T
Chr1	1166204	T	C	T
Chr1	1167305	A	G	G
Chr1	1167335	A	T	A
Chr1	1167445	C	A	C
Chr1	1167520	T	C	T
Chr1	1167844	C	T	T
Chr1	1167880	C	T	C
Chr1	1167881	T	A	T
Chr1	1168402	C	T	C
Chr1	1168665	C	A	C
Chr1	1168697	A	G	A
Chr1	1169282	A	T	A
Chr1	1170003	G	T	G
Chr1	1170071	T	G	T
Chr1	1170149	C	G	C
Chr1	1170382	A	G	A
Chr1	1170404	G	A	G
Chr1	1170440	G	A	G
Chr1	1170479	C	A	C
Chr1	1171707	T	C	T
Chr1	1171745	T	A	T
Chr1	1171770	A	G	A
Chr1	1172184	C	T	T
Chr1	1176980	A	G	A
Chr1	1177912	A	C	C
Chr1	1177932	T	A	A
Chr1	1178349	C	G	G
Chr1	1178608	A	G	A
Chr1	1178984	C	G	G
Chr1	1179391	A	T	T
Chr1	1179960	A	G	G
Chr1	1180195	C	T	C
Chr1	1180290	T	G	T
Chr1	1181112	A	G	A
Chr1	1182624	A	T	T
Chr1	1188434	A	C	A
Chr1	1189992	G	A	A
Chr1	1190703	A	G	G
Chr1	1191118	T	G	G
Chr1	1191435	C	T	C
Chr1	1191870	C	A	C
Chr1	1192121	A	G	G
Chr1	1209662	A	C	A
Chr1	1211716	G	T	T
Chr1	1211865	C	T	C
Chr1	1214103	T	C	C
Chr1	1215230	T	C	T
Chr1	1215837	C	A	C
Chr1	1217472	T	G	T
Chr1	1218274	A	T	T
Chr1	1219320	T	C	C
Chr1	1220150	G	A	G
Chr1	1220469	G	C	C
Chr1	1220819	C	T	C
Chr1	1220998	G	T	G
Chr1	1221314	A	C	A
Chr1	1221493	A	C	A
Chr1	1221514	T	C	T
Chr1	1223605	C	T	C
Chr1	1225411	C	A	C
Chr1	1226581	T	C	T
Chr1	1227493	T	G	T
Chr1	1228801	G	A	G
Chr1	1228908	C	T	T
Chr1	1230313	G	A	A
Chr1	1232427	C	A	C
Chr1	1233096	A	C	A
Chr1	1233666	G	A	G
Chr1	1233667	G	A	G
Chr1	1234740	C	T	T
Chr1	1236971	C	T	C
Chr1	1237151	T	G	T
Chr1	1237152	T	A	T
Chr1	1237214	C	T	C
Chr1	1237312	G	A	A
Chr1	1237495	A	T	T
Chr1	1237514	A	C	C
Chr1	1238041	G	T	T
Chr1	1238377	G	A	G
Chr1	1238986	A	C	A
Chr1	1239354	C	G	G
Chr1	1241208	C	G	G
Chr1	1241922	G	T	G
Chr1	1242372	C	T	T
Chr1	1242537	T	G	G
Chr1	1242550	C	G	G
Chr1	1242912	G	A	G
Chr1	1242924	G	A	G
Chr1	1242977	G	A	G
Chr1	1243024	C	T	T
Chr1	1243087	A	C	A
Chr1	1243133	A	G	G
Chr1	1423007	T	A	T
Chr1	1423645	C	A	A
Chr1	1423727	G	T	G
Chr1	1433637	C	T	C
Chr1	1435039	A	G	A
Chr1	1435248	C	A	C
Chr1	1435533	T	G	T
Chr1	1435846	G	A	A
Chr1	1436602	A	G	G
Chr1	1436941	C	A	C
Chr1	1437298	T	C	C
Chr1	1438466	T	A	A
Chr1	1438483	C	T	T
Chr1	1438511	G	C	C
Chr1	1438872	C	A	A
Chr1	1438969	A	C	C
Chr1	1439352	T	G	T
Chr1	1447785	T	G	G
Chr1	1448115	G	A	A
Chr1	1448374	G	A	G
Chr1	1452333	G	A	G
Chr1	1454085	T	A	A
Chr1	1455754	T	G	T
Chr1	1456542	T	C	C
Chr1	1456863	A	T	A
Chr1	1457170	T	C	T
Chr1	1457284	G	A	G
Chr1	1457806	G	T	T
Chr1	1457976	T	C	C
Chr1	1458063	C	A	A
Chr1	1458159	A	G	A
Chr1	1458161	C	A	C
Chr1	1458224	C	A	C
Chr1	1458241	T	A	T
Chr1	1458699	A	G	A
Chr1	1458747	A	T	A
Chr1	1458805	G	C	G
Chr1	1458857	A	T	A
Chr1	1458909	G	A	G
Chr1	1458926	C	T	T
Chr1	1459059	C	A	C
Chr1	1459918	C	T	C
Chr1	1460492	G	A	G
Chr1	1460528	A	T	A
Chr1	1460855	C	T	C
Chr1	1460866	A	G	G
Chr1	1461086	T	A	T
Chr1	1461087	C	A	C
Chr1	1461089	G	A	A
Chr1	1461127	T	C	T
Chr1	1461286	A	G	G
Chr1	1461848	T	A	T
Chr1	1461945	T	G	T
Chr1	1461951	C	A	A
Chr1	1461959	T	C	C
Chr1	1462211	A	G	G
Chr1	1467780	C	T	C
Chr1	1468060	T	A	T
Chr1	1468650	T	G	G
Chr1	1469258	T	G	T
Chr1	1471351	G	A	A
Chr1	1472223	G	A	A
Chr1	1472551	A	G	G
Chr1	1480907	T	G	T
Chr1	1481694	C	T	T
Chr1	1483156	G	T	G
Chr1	1484382	T	C	C
Chr1	1484414	C	T	T
Chr1	1484443	G	A	A
Chr1	1484826	A	C	C
Chr1	1485291	T	C	C
Chr1	1485357	A	G	G
Chr1	1485393	G	A	A
Chr1	1485396	C	T	T
Chr1	1485411	C	T	T
Chr1	1485573	T	C	C
Chr1	1485582	C	T	T
Chr1	1485591	G	A	A
Chr1	1485642	G	A	A
Chr1	1486507	T	C	C
Chr1	1486509	T	C	C
Chr1	1486530	A	G	G
Chr1	1486566	C	T	T
Chr1	1486839	A	C	C
Chr1	1486844	A	G	G
Chr1	1486866	C	G	G
Chr1	1486920	A	G	G
Chr1	1487249	G	A	A
Chr1	1487262	G	T	T
Chr1	1487437	C	G	G
Chr1	1487471	C	T	T
Chr1	1487972	G	A	A
Chr1	1487984	T	A	A
Chr1	1487994	T	A	A
Chr1	1488642	G	A	G
Chr1	1488822	C	A	A
Chr1	1489200	A	C	C
Chr1	1489236	C	T	T
Chr1	1493909	T	G	T
Chr1	1494443	C	A	A
Chr1	1495110	T	C	T
Chr1	1495888	A	T	A
Chr1	1496445	A	G	A
Chr1	1497552	T	G	T
Chr1	1504385	A	T	T
Chr1	1504451	A	G	G
Chr1	1504907	C	T	T
Chr1	1504935	A	T	T
Chr1	1504936	A	G	G
Chr1	1504956	G	A	A
Chr1	1505203	A	T	T
Chr1	1505205	G	T	T
Chr1	1505725	T	C	C
Chr1	1505757	T	A	A
Chr1	1505761	T	A	A
Chr1	1505796	G	C	C
Chr1	1505805	G	C	C
Chr1	1506257	C	T	T
Chr1	1506403	T	A	A
Chr1	1506778	T	C	C
Chr1	1506796	T	C	C
Chr1	1506802	T	C	C
Chr1	1506922	A	T	T
Chr1	1506949	G	A	A
Chr1	1507855	C	T	C
Chr1	1508513	G	A	G
Chr1	1510014	C	T	T
Chr1	1510806	T	A	A
Chr1	1511274	C	T	T
Chr1	1512292	A	G	A
Chr1	1514290	G	A	G
Chr1	1515063	T	C	C
Chr1	1515694	A	G	A
Chr1	1515697	G	T	T
Chr1	1527393	G	C	G
Chr1	1527461	A	G	G
Chr1	1527562	T	C	C
Chr1	1527974	T	A	A
Chr1	1528258	C	T	T
Chr1	1528271	T	C	C
Chr1	1528441	T	C	C
Chr1	1528556	A	T	A
Chr1	1528614	C	T	T
Chr1	1529098	G	T	T
Chr1	1529106	G	A	A
Chr1	1529294	A	C	A
Chr1	1529403	T	A	T
Chr1	1529544	A	C	C
Chr1	1529592	A	T	T
Chr1	1529744	C	G	G
Chr1	1529880	T	G	G
Chr1	1530398	C	G	G
Chr1	1530686	T	A	A
Chr1	1530694	C	G	G
Chr1	1534321	G	A	G
Chr1	1534528	T	C	C
Chr1	1534695	T	A	A
Chr1	1535467	G	A	G
Chr1	1536067	G	C	C
Chr1	1537170	A	T	T
Chr1	1538318	T	C	C
Chr1	1539269	A	T	A
Chr1	1539721	T	A	T
Chr1	1539810	C	T	T
Chr1	1543645	T	C	C
Chr1	1543802	G	T	G
Chr1	1543916	C	G	G
Chr1	1544180	T	C	T
Chr1	1544429	G	A	G
Chr1	1544430	G	A	G
Chr1	1544437	G	A	G
Chr1	1544464	G	A	G
Chr1	1544471	G	A	G
Chr1	1544494	G	A	G
Chr1	1544496	G	A	G
Chr1	1547593	C	T	T
Chr1	1547879	C	A	C
Chr1	1547906	A	G	A
Chr1	1547918	T	A	A
Chr1	1548069	A	C	A
Chr1	1548132	A	G	A
Chr1	1548209	C	G	C
Chr1	1548319	T	C	C
Chr1	1549045	T	C	C
Chr1	1549798	G	C	C
Chr1	1549821	A	G	G
Chr1	1549866	A	T	T
Chr1	1549889	A	T	T
Chr1	1549950	G	A	A
Chr1	1550055	G	T	T
Chr1	1550083	T	A	A
Chr1	1550122	C	G	G
Chr1	1550147	G	A	A
Chr1	1550176	T	C	C
Chr1	1550187	G	T	T
Chr1	1550351	A	G	G
Chr1	1550469	A	G	G
Chr1	1550477	T	C	C
Chr1	1550655	A	T	T
Chr1	1550920	A	G	G
Chr1	1553245	G	T	G
Chr1	1554140	G	T	T
Chr1	1554253	A	T	T
Chr1	1554652	G	A	A
Chr1	1554812	G	T	T
Chr1	1555291	C	T	T
Chr1	1555698	A	T	A
Chr1	1556007	A	G	A
Chr1	1556259	T	A	T
Chr1	1557253	A	G	G
Chr1	1557526	G	A	A
Chr1	1557671	A	T	T
Chr1	1559270	A	T	A
Chr1	1559682	A	C	C
Chr1	1559701	T	A	A
Chr1	1559764	C	T	T
Chr1	1559810	A	G	G
Chr1	1559903	G	A	A
Chr1	1559904	T	A	A
Chr1	1560267	G	A	A
Chr1	1560349	C	T	T
Chr1	1560350	C	T	T
Chr1	1560357	A	G	G
Chr1	1560936	G	A	A
Chr1	1560953	T	G	T
Chr1	1560963	C	T	T
Chr1	1561048	A	C	C
Chr1	1561740	A	T	T
Chr1	1561832	C	T	T
Chr1	1561898	A	T	T
Chr1	1562036	G	A	G
Chr1	1562050	C	T	T
Chr1	1562057	A	C	C
Chr1	1562108	C	T	T
Chr1	1562110	A	C	C
Chr1	1562202	T	A	A
Chr1	1562334	A	T	T
Chr1	1562403	T	A	A
Chr1	1562449	T	C	C
Chr1	1562450	A	T	T
Chr1	1562501	C	A	A
Chr1	1562537	T	G	G
Chr1	1562650	T	C	C
Chr1	1562674	T	C	C
Chr1	1562683	G	C	C
Chr1	1563912	A	T	T
Chr1	1563930	T	G	G
Chr1	1563967	G	A	A
Chr1	1564058	G	A	A
Chr1	1564153	C	A	A
Chr1	1564154	A	G	G
Chr1	1564174	A	C	A
Chr1	1564783	G	C	C
Chr1	1565044	G	T	T
Chr1	1565045	A	C	C
Chr1	1565052	C	T	T
Chr1	1565351	G	C	C
Chr1	1565360	C	T	T
Chr1	1565409	G	A	A
Chr1	1565435	C	T	T
Chr1	1565450	T	G	G
Chr1	1566023	A	G	G
Chr1	1566026	A	T	T
Chr1	1566050	A	C	C
Chr1	1566124	G	C	C
Chr1	1566146	A	G	G
Chr1	1566150	G	T	T
Chr1	1566190	T	C	C
Chr1	1566245	A	T	T
Chr1	1566274	A	G	G
Chr1	1566286	G	A	A
Chr1	1566289	G	C	C
Chr1	1566334	T	C	C
Chr1	1566411	A	T	A
Chr1	1566445	G	A	A
Chr1	1566457	T	C	C
Chr1	1566494	T	C	C
Chr1	1566565	G	A	A
Chr1	1566620	C	T	T
Chr1	1566846	C	T	C
Chr1	1566906	G	T	T
Chr1	1566942	G	A	A
Chr1	1567212	G	A	A
Chr1	1567259	C	G	G
Chr1	1567338	T	A	A
Chr1	1567353	G	T	T
Chr1	1567362	G	T	T
Chr1	1567376	T	A	A
Chr1	1567395	A	C	C
Chr1	1567435	A	T	T
Chr1	1567502	A	T	T
Chr1	1568160	T	C	C
Chr1	1568178	G	A	A
Chr1	1568379	T	C	C
Chr1	1568423	A	G	G
Chr1	1568523	G	C	C
Chr1	1568543	A	T	T
Chr1	1568567	A	T	T
Chr1	1568613	A	C	C
Chr1	1568618	T	C	C
Chr1	1568626	G	A	A
Chr1	1568635	A	G	G
Chr1	1568663	G	A	A
Chr1	1568676	G	A	A
Chr1	1569077	T	G	T
Chr1	1569184	T	C	T
Chr1	1569615	T	C	C
Chr1	1569622	A	C	C
Chr1	1570044	C	A	C
Chr1	1570222	A	G	A
Chr1	1575785	A	G	G
Chr1	1576310	G	A	A
Chr1	1576386	T	A	T
Chr1	1576472	T	G	T
Chr1	1576646	T	G	T
Chr1	1578928	C	T	C
Chr1	1579214	A	G	G
Chr1	1580237	G	A	A
Chr1	1580913	G	C	C
Chr1	1583977	G	A	G
Chr1	1585099	T	C	C
Chr1	1585430	T	A	T
Chr1	1586313	A	C	C
Chr1	1586362	T	C	T
Chr1	1586469	T	A	T
Chr1	1586531	A	G	A
Chr1	1596421	A	G	A
Chr1	1596493	C	T	T
Chr1	1597659	C	A	C
Chr1	1597893	T	A	T
Chr1	1597956	G	T	T
Chr1	1599092	G	T	T
Chr1	1599158	C	T	T
Chr1	1599463	C	G	C
Chr1	1599979	C	T	C
Chr1	1600204	C	A	C
Chr1	1600444	C	T	C
Chr1	1600461	T	A	T
Chr1	1600503	G	T	G
Chr1	1601802	C	T	C
Chr1	1601803	C	T	C
Chr1	1602027	A	G	A
Chr1	1602137	C	T	C
Chr1	1603471	T	A	A
Chr1	1604455	G	A	G
Chr1	1604479	A	G	A
Chr1	1604485	A	C	A
Chr1	1604698	A	C	A
Chr1	1604831	C	G	C
Chr1	1605539	C	G	G
Chr1	1605652	T	C	C
Chr1	1605844	A	G	A
Chr1	1607096	T	C	C
Chr1	1607448	T	C	T
Chr1	1607970	T	C	T
Chr1	1609268	C	T	C
Chr1	1610808	T	A	T
Chr1	1610844	G	A	G
Chr1	1610957	C	A	C
Chr1	1617537	T	C	C
Chr1	1617886	A	G	G
Chr1	1617887	C	T	C
Chr1	1620427	G	A	G
Chr1	1620983	C	T	T
Chr1	1622203	A	G	G
Chr1	1623386	G	T	G
Chr1	1623576	T	A	A
Chr1	1623650	T	A	A
Chr1	1624709	C	G	C
Chr1	1627287	C	T	T
Chr1	1632192	C	A	A
Chr1	1632194	A	T	T
Chr1	1633593	C	A	A
Chr1	1634909	T	C	T
Chr1	1638242	T	A	A
Chr1	1638394	T	C	T
Chr1	1638427	C	G	C
Chr1	1638591	A	G	G
Chr1	1638620	G	C	C
Chr1	1638732	A	G	G
Chr1	1641504	C	T	T
Chr1	1644172	G	T	G
Chr1	1644236	G	A	G
Chr1	1645247	T	G	T
Chr1	1647580	C	G	G
Chr1	1647756	A	T	T
Chr1	1649790	A	C	C
Chr1	1653093	T	A	A
Chr1	1653737	C	G	G
Chr1	1653831	A	T	T
Chr1	1653951	G	A	A
Chr1	1654897	A	T	A
Chr1	1656975	C	G	G
Chr1	1657059	G	A	A
Chr1	1657257	A	G	G
Chr1	1659344	A	G	A
Chr1	1660379	T	G	T
Chr1	1661017	A	T	T
Chr1	1661055	T	C	T
Chr1	1661134	G	A	A
Chr1	1662517	C	T	T
Chr1	1663996	A	T	T
Chr1	1665195	C	T	T
Chr1	1665268	G	T	G
Chr1	1666866	C	T	C
Chr1	1668919	T	C	T
Chr1	1669143	C	A	A
Chr1	1669279	C	T	T
Chr1	1669500	C	T	C
Chr1	1669702	C	T	C
Chr1	1669720	C	T	T
Chr1	1669935	C	T	C
Chr1	1670227	A	C	C
Chr1	1672028	A	G	A
Chr1	1672987	G	T	G
Chr1	1679787	G	T	T
Chr1	1680073	A	T	T
Chr1	1680074	C	A	A
Chr1	1680254	G	A	A
Chr1	1680572	A	T	T
Chr1	1681196	G	A	A
Chr1	1684665	C	T	T
Chr1	1685417	A	G	G
Chr1	1687228	C	T	C
Chr1	1687323	G	C	C
Chr1	1687700	G	A	A
Chr1	1689833	A	G	A
Chr1	1690472	G	C	C
Chr1	1690686	A	G	G
Chr1	1690973	G	A	A
Chr1	1691008	C	T	T
Chr1	1691013	A	T	T
Chr1	1691017	T	G	G
Chr1	1691113	G	A	A
Chr1	1691529	T	C	C
Chr1	1691547	T	A	A
Chr1	1691830	A	G	G
Chr1	1693913	C	A	A
Chr1	1693928	C	T	T
Chr1	1694193	A	G	G
Chr1	1695486	T	G	T
Chr1	1696861	A	T	A
Chr1	1697083	A	T	A
Chr1	1697143	T	A	A
Chr1	1702802	G	A	A
Chr1	1703090	A	T	T
Chr1	1703147	T	C	C
Chr1	1703232	A	G	G
Chr1	1709115	T	C	C
Chr1	1709824	T	A	T
Chr1	1712117	A	T	A
Chr1	1716094	T	A	A
Chr1	1719421	T	A	T
Chr1	1722315	T	G	G
Chr1	1722697	T	C	T
Chr1	1723065	T	G	T
Chr1	1723313	G	A	G
Chr1	1723384	T	C	T
Chr1	1723816	G	T	G
Chr1	1724474	C	T	C
Chr1	1724554	C	G	C
Chr1	1724581	T	A	T
Chr1	1724652	C	T	C
Chr1	1724735	A	G	G
Chr1	1724780	A	T	A
Chr1	1724847	A	G	A
Chr1	1724908	T	A	T
Chr1	1725073	C	T	C
Chr1	1725075	T	C	T
Chr1	1725983	C	T	C
Chr1	1726044	G	C	G
Chr1	1726080	A	G	A
Chr1	1727175	C	A	C
Chr1	1727376	T	A	A
Chr1	1727824	A	G	A
Chr1	1730896	C	T	T
Chr1	1731568	A	T	T
Chr1	1732220	C	T	C
Chr1	1732585	T	A	A
Chr1	1734300	C	T	T
Chr1	1734402	T	G	T
Chr1	1736913	G	A	A
Chr1	1741289	A	G	A
Chr1	1741328	T	C	T
Chr1	1741341	T	G	T
Chr1	1741497	A	C	C
Chr1	1741801	T	G	T
Chr1	1741809	G	A	G
Chr1	1741824	C	G	C
Chr1	1742123	G	C	G
Chr1	1742280	T	C	C
Chr1	1742454	G	T	G
Chr1	1742481	C	T	C
Chr1	1742651	T	C	T
Chr1	1742832	C	T	C
Chr1	1742859	T	G	T
Chr1	1742879	T	A	T
Chr1	1742903	A	G	A
Chr1	1742962	T	C	C
Chr1	1743709	G	A	G
Chr1	1743991	A	C	A
Chr1	1744109	C	A	C
Chr1	1744142	G	C	G
Chr1	1745471	C	T	C
Chr1	1745832	C	A	A
Chr1	1745947	A	G	G
Chr1	1746844	G	T	G
Chr1	1747406	G	A	A
Chr1	1750634	T	G	G
Chr1	1750777	A	C	A
Chr1	1751947	A	T	T
Chr1	1752581	T	A	A
Chr1	1753743	C	A	A
Chr1	1753832	A	C	A
Chr1	1755982	C	G	G
Chr1	1758219	T	G	G
Chr1	1758749	C	T	T
Chr1	1759040	T	C	T
Chr1	1761428	T	A	T
Chr1	1761734	C	G	G
Chr1	1761767	A	G	A
Chr1	1762555	A	G	A
Chr1	1762556	T	C	C
Chr1	1762893	T	G	G
Chr1	1763024	T	C	C
Chr1	1763657	C	T	T
Chr1	1764816	T	C	C
Chr1	1765294	A	G	G
Chr1	1767875	A	T	A
Chr1	1769477	T	C	C
Chr1	1770033	A	G	A
Chr1	1772192	A	C	A
Chr1	1773820	C	G	C
Chr1	1774165	G	A	A
Chr1	1774709	A	C	A
Chr1	1775142	T	C	T
Chr1	1775174	G	A	A
Chr1	1776469	T	A	T
Chr1	1777966	G	A	A
Chr1	1778417	A	C	A
Chr1	1778543	T	G	G
Chr1	1778617	G	C	C
Chr1	1779033	C	A	A
Chr1	1779054	A	T	A
Chr1	1779111	A	G	G
Chr1	1779272	T	C	T
Chr1	1781121	C	A	A
Chr1	1783041	T	C	C
Chr1	1788691	T	A	T
Chr1	1789045	T	C	C
Chr1	1797339	C	T	T
Chr1	1798305	T	A	T
Chr1	1800016	A	C	C
Chr1	1814623	T	C	C
Chr1	1815070	C	T	C
Chr1	1815900	A	G	A
Chr1	1816928	C	T	T
Chr1	1817089	T	A	T
Chr1	1817115	C	G	C
Chr1	1817230	G	T	G
Chr1	1817391	T	A	A
Chr1	1817574	G	A	G
Chr1	1817617	A	G	A
Chr1	1817746	T	C	T
Chr1	1817775	C	A	C
Chr1	1819235	C	T	C
Chr1	1820735	G	A	G
Chr1	1820756	T	A	T
Chr1	1820995	T	C	C
Chr1	1822094	C	T	T
Chr1	1822098	T	C	C
Chr1	1822101	A	G	G
Chr1	1822139	T	A	A
Chr1	1822150	C	T	T
Chr1	1822192	T	G	G
Chr1	1822196	C	T	T
Chr1	1822222	T	G	G
Chr1	1822348	T	G	G
Chr1	1822361	A	T	T
Chr1	1822443	G	T	T
Chr1	1822487	T	C	C
Chr1	1822538	T	G	G
Chr1	1822547	G	A	A
Chr1	1822645	T	C	C
Chr1	1822696	T	A	A
Chr1	1823111	T	G	G
Chr1	1823241	T	C	C
Chr1	1823574	A	G	G
Chr1	1823593	A	G	G
Chr1	1823933	A	T	T
Chr1	1824449	C	A	A
Chr1	1824529	G	C	C
Chr1	1824592	C	T	T
Chr1	1824667	C	T	T
Chr1	1824709	T	A	A
Chr1	1825034	T	A	T
Chr1	1826668	T	G	T
Chr1	1828117	T	G	G
Chr1	1828139	C	A	A
Chr1	1828321	A	C	A
Chr1	1828356	A	G	A
Chr1	1828457	G	T	G
Chr1	1829416	T	C	C
Chr1	1830637	T	G	T
Chr1	1830662	C	G	G
Chr1	1831751	A	T	T
Chr1	1831818	G	T	G
Chr1	1831978	A	C	C
Chr1	1832528	A	T	A
Chr1	1832716	C	T	C
Chr1	1832771	T	C	C
Chr1	1833212	T	C	T
Chr1	1834956	G	A	A
Chr1	1835198	G	C	G
Chr1	1843937	G	A	G
Chr1	1844017	C	T	T
Chr1	1844438	C	G	G
Chr1	1845248	A	T	T
Chr1	1845279	T	A	A
Chr1	1847677	G	A	G
Chr1	1848297	A	C	A
Chr1	1848530	A	G	G
Chr1	1848591	C	T	T
Chr1	1853452	C	T	T
Chr1	1854009	G	A	G
Chr1	1855506	G	C	G
Chr1	1861567	T	A	T
Chr1	1861722	G	A	A
Chr1	1864530	A	T	A
Chr1	1864531	A	T	A
Chr1	1864532	A	T	A
Chr1	1864533	A	T	A
Chr1	1864590	G	A	A
Chr1	1865286	A	G	A
Chr1	1865816	A	T	A
Chr1	1866136	G	A	A
Chr1	1866304	C	T	C
Chr1	1867445	A	T	T
Chr1	1867912	A	C	C
Chr1	1868926	G	A	A
Chr1	1868933	T	C	T
Chr1	1869453	A	G	G
Chr1	1869474	A	C	C
Chr1	1870084	C	A	C
Chr1	1870970	C	G	C
Chr1	1872162	C	T	T
Chr1	1872488	C	A	C
Chr1	1872541	T	C	C
Chr1	1872556	A	G	G
Chr1	1873606	C	G	G
Chr1	1873609	C	A	A
Chr1	1874286	T	C	T
Chr1	1881090	A	C	A
Chr1	1883928	G	T	T
Chr1	1884105	C	T	T
Chr1	1884134	G	A	G
Chr1	1884207	A	G	G
Chr1	1884234	G	A	G
Chr1	1884304	A	G	G
Chr1	1884676	G	A	A
Chr1	1884932	G	T	T
Chr1	1885208	T	C	C
Chr1	1885479	A	T	A
Chr1	1886093	C	T	C
Chr1	1886411	G	A	A
Chr1	1887353	C	T	T
Chr1	1887393	T	C	C
Chr1	1887532	A	T	A
Chr1	1887696	T	G	G
Chr1	1888401	G	T	G
Chr1	1888481	G	T	G
Chr1	1888559	A	C	A
Chr1	1889189	G	T	G
Chr1	1889193	G	A	G
Chr1	1889687	T	C	C
Chr1	1890165	A	C	A
Chr1	1890213	T	A	T
Chr1	1891186	C	A	A
Chr1	1891269	C	T	T
Chr1	1891379	A	G	G
Chr1	1891407	C	T	T
Chr1	1892682	G	C	G
Chr1	1892695	A	T	A
Chr1	1893881	C	A	A
Chr1	1894664	G	A	A
Chr1	1894916	T	C	T
Chr1	1895144	C	G	C
Chr1	1895358	C	A	C
Chr1	1895438	C	G	G
Chr1	1896428	A	G	G
Chr1	1896601	C	A	A
Chr1	1897116	T	C	C
Chr1	1897170	T	C	C
Chr1	1897249	A	G	G
Chr1	1897287	T	G	G
Chr1	1897290	T	G	G
Chr1	1897298	G	A	A
Chr1	1897308	T	C	C
Chr1	1897333	G	C	C
Chr1	1897334	T	A	A
Chr1	1902039	A	G	G
Chr1	1902513	A	C	C
Chr1	1902762	G	T	T
Chr1	1902814	T	G	G
Chr1	1903013	A	C	C
Chr1	1903479	C	T	T
Chr1	1903730	A	G	G
Chr1	1903759	G	T	T
Chr1	1903980	A	G	A
Chr1	1904222	C	T	C
Chr1	1904911	A	G	A
Chr1	1904918	A	G	A
Chr1	1905029	A	T	A
Chr1	1905060	T	C	T
Chr1	1905063	T	C	T
Chr1	1905077	C	G	C
Chr1	1905263	G	A	A
Chr1	1905426	C	A	A
Chr1	1905430	G	T	T
Chr1	1905434	A	T	T
Chr1	1905502	A	C	C
Chr1	1905509	T	A	A
Chr1	1905586	T	C	C
Chr1	1905743	C	T	T
Chr1	1905859	A	G	G
Chr1	1906852	T	A	A
Chr1	1910630	C	T	T
Chr1	1912666	G	A	G
Chr1	1914650	T	A	A
Chr1	1914900	T	G	T
Chr1	1915094	A	G	A
Chr1	1915228	A	C	C
Chr1	1915923	G	A	G
Chr1	1915937	A	G	A
Chr1	1917103	G	A	G
Chr1	1917230	A	C	A
Chr1	1918130	A	C	A
Chr1	1918379	C	T	T
Chr1	1918455	G	A	G
Chr1	1919345	G	A	A
Chr1	1919779	C	G	C
Chr1	1919852	T	G	T
Chr1	1922238	T	G	G
Chr1	1930733	T	C	C
Chr1	1930841	G	A	A
Chr1	1933762	G	A	G
Chr1	1941646	A	G	G
Chr1	1942103	A	G	G
Chr1	1942285	C	A	A
Chr1	1943095	A	G	A
Chr1	1943274	G	A	G
Chr1	1943352	G	C	C
Chr1	1944523	G	T	G
Chr1	1945261	C	T	T
Chr1	1945495	C	T	T
Chr1	1945684	A	G	G
Chr1	1945753	C	A	A
Chr1	1946166	A	C	C
Chr1	1946231	G	C	C
Chr1	1946560	A	T	A
Chr1	1948188	T	A	T
Chr1	1948337	G	C	G
Chr1	1948504	C	T	C
Chr1	1948831	G	A	A
Chr1	1948900	T	G	T
Chr1	1949188	G	C	G
Chr1	1949374	G	C	C
Chr1	1949449	G	T	T
Chr1	1950598	G	T	T
Chr1	1952691	T	C	C
Chr1	1953198	T	C	T
Chr1	1953448	A	G	A
Chr1	1953451	A	G	A
Chr1	1953814	C	T	T
Chr1	1954241	T	A	A
Chr1	1954806	T	C	C
Chr1	1955268	T	C	T
Chr1	1955269	G	T	T
Chr1	1956066	T	C	T
Chr1	1957450	G	C	G
Chr1	1958396	A	G	G
Chr1	1959670	T	G	T
Chr1	1959863	G	A	G
Chr1	1960055	G	C	G
Chr1	1961062	G	A	A
Chr1	1964020	G	A	G
Chr1	1964159	T	G	T
Chr1	1964196	T	A	T
Chr1	1964212	T	C	T
Chr1	1964335	A	G	A
Chr1	1964378	G	A	G
Chr1	1965146	C	G	G
Chr1	1965758	C	T	T
Chr1	1965796	T	G	G
Chr1	1965802	T	C	C
Chr1	1966229	C	T	C
Chr1	1967104	T	C	T
Chr1	1967120	T	G	T
Chr1	1967163	A	G	G
Chr1	1968407	A	C	A
Chr1	1968771	A	G	G
Chr1	1968826	C	T	C
Chr1	1968893	C	T	C
Chr1	1968921	A	G	A
Chr1	1969083	C	T	T
Chr1	1969270	G	C	G
Chr1	1969492	C	T	T
Chr1	1970920	A	G	G
Chr1	1971452	T	G	G
Chr1	1971463	C	A	A
Chr1	1971474	G	A	A
Chr1	1979865	C	T	T
Chr1	1984436	G	T	G
Chr1	1986095	T	C	T
Chr1	1986126	C	G	C
Chr1	1987343	C	A	C
Chr1	1987393	G	T	G
Chr1	1989291	C	G	C
Chr1	1989342	A	T	A
Chr1	1990399	G	C	C
Chr1	1990507	G	A	G
Chr1	1991328	A	G	A
Chr1	1991329	G	C	G
Chr1	1991356	A	G	G
Chr1	1991639	G	C	G
Chr1	1992763	G	A	A
Chr1	1995128	A	G	G
Chr1	1995260	A	G	G
Chr1	1995528	A	G	G
Chr1	1996005	T	A	A
Chr1	1997470	A	T	A
Chr1	1997472	C	A	A
Chr1	1997543	A	G	G
Chr1	1997563	G	A	G
Chr1	1997601	A	T	T
Chr1	1998107	A	T	T
Chr1	1998776	A	T	T
Chr1	1998777	T	C	T
Chr1	1998785	A	C	A
Chr1	2004321	C	T	T
Chr1	2004509	C	A	A
Chr1	2005264	C	A	C
Chr1	2005818	C	A	C
Chr1	2006356	C	T	C
Chr1	2006788	T	A	A
Chr1	2007016	T	G	G
Chr1	2007300	A	C	C
Chr1	2007604	G	C	C
Chr1	2008270	A	T	T
Chr1	2008399	T	C	C
Chr1	2009569	A	G	A
Chr1	2010490	T	A	T
Chr1	2010791	G	A	G
Chr1	2011096	G	A	A
Chr1	2011501	C	G	C
Chr1	2014234	G	A	A
Chr1	2014320	A	T	A
Chr1	2014386	T	A	A
Chr1	2015080	T	G	G
Chr1	2015165	A	T	T
Chr1	2015280	T	G	G
Chr1	2015286	A	T	T
Chr1	2015312	T	C	C
Chr1	2016047	A	C	C
Chr1	2016091	T	C	C
Chr1	2016308	A	C	C
Chr1	2016321	C	T	T
Chr1	2016331	A	T	T
Chr1	2016428	C	A	A
Chr1	2016429	T	C	T
Chr1	2016618	G	C	C
Chr1	2016809	A	G	G
Chr1	2016900	C	T	T
Chr1	2018109	C	A	A
Chr1	2018327	C	T	C
Chr1	2018395	C	A	A
Chr1	2018804	C	G	G
Chr1	2019458	A	T	A
Chr1	2019459	A	T	T
Chr1	2020444	T	C	C
Chr1	2020863	A	G	G
Chr1	2021028	T	A	A
Chr1	2021301	C	T	T
Chr1	2021689	A	T	T
Chr1	2021725	C	G	G
Chr1	2022394	T	A	A
Chr1	2022428	A	G	G
Chr1	2022876	T	C	C
Chr1	2022877	G	C	C
Chr1	2022885	C	T	T
Chr1	2023386	A	T	T
Chr1	2023578	C	A	A
Chr1	2023588	T	A	A
Chr1	2024006	A	T	T
Chr1	2024094	T	C	C
Chr1	2024109	A	G	G
Chr1	2024184	A	G	G
Chr1	2024218	T	C	C
Chr1	2024224	T	G	G
Chr1	2024240	G	A	A
Chr1	2024241	G	T	T
Chr1	2024759	G	C	G
Chr1	2024855	A	T	T
Chr1	2027311	T	A	A
Chr1	2027350	C	T	T
Chr1	2027503	C	G	C
Chr1	2027546	C	A	C
Chr1	2027635	G	A	A
Chr1	2027706	A	T	T
Chr1	2038799	C	T	C
Chr1	2039999	A	G	G
Chr1	2043228	A	T	T
Chr1	2043365	G	A	A
Chr1	2050326	A	G	G
Chr1	2051086	C	A	A
Chr1	2051279	G	A	G
Chr1	2051839	A	T	A
Chr1	2052937	C	G	G
Chr1	2058686	G	A	G
Chr1	2058966	C	A	C
Chr1	2059642	C	G	C
Chr1	2059918	A	T	A
Chr1	2061401	C	T	C
Chr1	2064278	C	G	C
Chr1	2065650	C	A	C
Chr1	2067846	T	C	C
Chr1	2078257	A	T	T
Chr1	2078474	A	T	T
Chr1	2081411	G	A	A
Chr1	2081469	A	G	G
Chr1	2081830	G	A	G
Chr1	2082128	A	G	A
Chr1	2082303	G	C	C
Chr1	2082844	A	C	A
Chr1	2082882	T	C	C
Chr1	2083343	T	C	C
Chr1	2083636	A	G	G
Chr1	2084255	G	A	A
Chr1	2084774	A	G	G
Chr1	2084792	G	T	T
Chr1	2085727	A	C	A
Chr1	2088086	C	G	C
Chr1	2089031	A	G	A
Chr1	2090931	A	G	G
Chr1	2091682	T	A	T
Chr1	2092243	A	G	A
Chr1	2092316	C	T	C
Chr1	2092350	T	C	T
Chr1	2092408	A	G	A
Chr1	2092843	A	C	A
Chr1	2093870	C	T	C
Chr1	2095017	T	A	A
Chr1	2095893	A	G	A
Chr1	2096520	C	T	T
Chr1	2100197	A	C	C
Chr1	2104074	G	C	C
Chr1	2104388	G	A	G
Chr1	2104395	A	G	A
Chr1	2104435	A	C	C
Chr1	2104632	C	T	C
Chr1	2106102	G	T	G
Chr1	2106339	C	G	C
Chr1	2107258	G	A	A
Chr1	2107259	T	A	A
Chr1	2107389	C	T	C
Chr1	2107391	C	T	C
Chr1	2107749	C	A	A
Chr1	2108745	C	A	A
Chr1	2114342	G	A	G
Chr1	2125730	T	G	G
Chr1	2127480	T	G	T
Chr1	2128512	G	A	A
Chr1	2128514	T	A	A
Chr1	2128515	T	A	A
Chr1	2128806	T	C	C
Chr1	2129288	T	G	T
Chr1	2129477	G	C	C
Chr1	2129597	A	G	G
Chr1	2129871	T	A	A
Chr1	2130026	A	G	G
Chr1	2130075	G	A	A
Chr1	2130082	G	T	T
Chr1	2130084	G	A	A
Chr1	2130110	A	T	T
Chr1	2130153	C	T	C
Chr1	2130629	C	A	A
Chr1	2131723	T	C	C
Chr1	2131756	C	T	T
Chr1	2132277	A	G	G
Chr1	2132335	C	G	G
Chr1	2132447	A	G	G
Chr1	2132555	G	T	T
Chr1	2132775	A	G	G
Chr1	2132805	G	A	A
Chr1	2133201	G	T	G
Chr1	2133633	T	G	G
Chr1	2133666	A	G	G
Chr1	2134642	A	G	G
Chr1	2134905	A	G	G
Chr1	2135037	C	A	A
Chr1	2135267	T	A	A
Chr1	2135633	C	A	C
Chr1	2136666	T	G	G
Chr1	2136713	G	A	A
Chr1	2137228	C	T	T
Chr1	2137673	A	G	A
Chr1	2139615	G	T	T
Chr1	2141179	G	A	A
Chr1	2141570	A	T	T
Chr1	2142684	A	G	A
Chr1	2142764	C	T	T
Chr1	2143889	A	C	C
Chr1	2144086	T	A	A
Chr1	2144210	T	A	A
Chr1	2144219	T	G	T
Chr1	2144346	A	G	A
Chr1	2144644	A	T	T
Chr1	2144989	A	C	A
Chr1	2145110	T	G	G
Chr1	2145188	G	A	A
Chr1	2146597	T	G	T
Chr1	2146667	G	C	C
Chr1	2146945	C	A	C
Chr1	2147860	T	A	A
Chr1	2148701	C	T	C
Chr1	2148725	C	T	C
Chr1	2149675	T	C	C
Chr1	2150069	G	A	A
Chr1	2150141	C	G	G
Chr1	2150148	G	T	T
Chr1	2152399	A	G	A
Chr1	2161780	G	T	G
Chr1	2162198	C	T	C
Chr1	2162651	G	T	G
Chr1	2162702	T	C	T
Chr1	2163216	G	A	A
Chr1	2163396	G	A	A
Chr1	2163398	G	A	A
Chr1	2163520	G	T	T
Chr1	2163636	C	A	A
Chr1	2166974	C	A	C
Chr1	2168589	G	T	T
Chr1	2170037	G	T	G
Chr1	2170964	G	T	G
Chr1	2171818	C	A	A
Chr1	2175657	G	A	G
Chr1	2175738	A	G	A
Chr1	2175893	A	G	A
Chr1	2175899	G	T	G
Chr1	2175962	A	G	A
Chr1	2175967	T	A	T
Chr1	2176150	G	A	G
Chr1	2176169	G	C	G
Chr1	2176215	A	G	A
Chr1	2176343	T	A	A
Chr1	2176349	G	T	T
Chr1	2176553	G	T	T
Chr1	2176664	A	T	T
Chr1	2176665	A	G	G
Chr1	2176672	C	T	T
Chr1	2177204	A	T	T
Chr1	2178032	C	T	C
Chr1	2179050	G	T	T
Chr1	2179272	G	C	G
Chr1	2180682	T	A	A
Chr1	2181118	T	A	A
Chr1	2181491	G	A	A
Chr1	2181870	T	A	T
Chr1	2183092	C	A	A
Chr1	2183499	G	A	A
Chr1	2183710	A	G	G
Chr1	2184685	C	G	G
Chr1	2185142	T	A	T
Chr1	2186140	A	G	A
Chr1	2186858	C	T	C
Chr1	2195305	G	A	G
Chr1	2195344	T	G	G
Chr1	2195364	G	C	G
Chr1	2195714	A	G	G
Chr1	2196260	G	A	G
Chr1	2197179	T	A	T
Chr1	2201991	A	G	A
Chr1	2202376	G	C	G
Chr1	2202672	G	A	A
Chr1	2202776	T	G	T
Chr1	2202815	A	T	A
Chr1	2202876	C	A	C
Chr1	2202916	A	T	A
Chr1	2203016	T	C	C
Chr1	2203217	A	T	T
Chr1	2203715	C	T	C
Chr1	2204104	C	T	T
Chr1	2204887	T	A	T
Chr1	2204969	G	T	T
Chr1	2204977	A	C	C
Chr1	2208201	C	G	C
Chr1	2208256	T	A	T
Chr1	2208688	A	C	A
Chr1	2211127	T	G	T
Chr1	2211975	G	A	A
Chr1	2212824	C	G	G
Chr1	2212983	A	C	A
Chr1	2213081	T	C	C
Chr1	2213168	A	G	G
Chr1	2213200	A	G	G
Chr1	2213217	G	A	G
Chr1	2213614	G	C	C
Chr1	2213628	T	C	C
Chr1	2214310	T	C	C
Chr1	2214460	A	G	A
Chr1	2214597	C	A	A
Chr1	2214895	C	G	G
Chr1	2214910	A	G	G
Chr1	2215002	G	T	G
Chr1	2215924	A	G	G
Chr1	2216192	G	A	A
Chr1	2217110	T	C	T
Chr1	2217183	A	G	G
Chr1	2217657	A	G	G
Chr1	2219191	G	C	G
Chr1	2219296	T	G	T
Chr1	2219331	A	T	A
Chr1	2219656	A	C	C
Chr1	2220491	G	A	A
Chr1	2221179	G	A	G
Chr1	2221921	C	G	C
Chr1	2221993	G	A	A
Chr1	2222092	G	A	G
Chr1	2222110	G	A	G
Chr1	2222122	A	G	A
Chr1	2222278	A	T	A
Chr1	2222848	G	T	G
Chr1	2225425	C	A	A
Chr1	2225565	T	C	T
Chr1	2227252	A	C	C
Chr1	2227273	A	G	G
Chr1	2227357	T	A	T
Chr1	2228126	T	C	T
Chr1	2228744	G	T	T
Chr1	2228747	G	A	G
Chr1	2228795	A	G	A
Chr1	2228830	A	G	A
Chr1	2228870	G	T	G
Chr1	2228874	C	T	C
Chr1	2229270	G	T	T
Chr1	2231205	C	A	A
Chr1	2231989	T	C	T
Chr1	2237321	G	T	T
Chr1	2238162	T	C	C
Chr1	2238651	T	A	T
Chr1	2238658	C	A	C
Chr1	2240010	T	A	T
Chr1	2240016	T	A	T
Chr1	2240023	T	A	A
Chr1	2243266	C	A	A
Chr1	2244707	A	T	A
Chr1	2245324	T	A	A
Chr1	2246148	C	G	G
Chr1	2246581	C	G	C
Chr1	2247758	A	G	A
Chr1	2248004	G	T	T
Chr1	2250747	C	T	T
Chr1	2250923	A	C	A
Chr1	2251059	C	A	A
Chr1	2251769	C	A	C
Chr1	2257065	C	T	T
Chr1	2257078	C	A	C
Chr1	2257675	G	A	G
Chr1	2257693	C	A	C
Chr1	2258291	C	A	C
Chr1	2259844	T	A	A
Chr1	2260282	A	T	A
Chr1	2260759	T	C	C
Chr1	2261288	G	A	G
Chr1	2261291	A	G	A
Chr1	2261312	G	T	G
Chr1	2261315	G	A	G
Chr1	2261321	G	C	G
Chr1	2261412	A	C	C
Chr1	2261499	T	A	A
Chr1	2261577	A	C	A
Chr1	2261751	G	A	G
Chr1	2261801	G	T	G
Chr1	2261928	C	G	C
Chr1	2262070	T	C	T
Chr1	2262175	T	G	G
Chr1	2262208	A	G	A
Chr1	2262234	A	G	G
Chr1	2262376	G	T	G
Chr1	2262442	C	A	A
Chr1	2262460	C	T	C
Chr1	2262485	G	C	G
Chr1	2262527	C	A	C
Chr1	2262536	T	A	A
Chr1	2262552	C	A	C
Chr1	2262625	G	T	G
Chr1	2262647	T	C	T
Chr1	2262736	T	A	T
Chr1	2262784	T	C	C
Chr1	2262810	A	G	A
Chr1	2262819	G	C	C
Chr1	2262938	C	A	A
Chr1	2262971	T	C	C
Chr1	2262994	A	G	A
Chr1	2263111	A	G	G
Chr1	2264373	T	C	T
Chr1	2267612	A	G	G
Chr1	2268278	T	C	C
Chr1	2268838	G	A	A
Chr1	2269191	A	G	G
Chr1	2275719	A	T	T
Chr1	2276086	T	A	T
Chr1	2277013	C	A	A
Chr1	2277469	T	G	G
Chr1	2279907	T	C	C
Chr1	2282543	C	A	A
Chr1	2283085	G	A	G
Chr1	2288036	C	G	G
Chr1	2288762	T	A	T
Chr1	2289031	C	A	C
Chr1	2291279	T	C	T
Chr1	2291309	T	A	T
Chr1	2292979	A	G	G
Chr1	2293351	G	A	A
Chr1	2293362	T	G	G
Chr1	2293542	G	A	G
Chr1	2294672	C	A	C
Chr1	2296922	A	G	G
Chr1	2297403	T	A	A
Chr1	2303643	G	T	T
Chr1	2304304	C	T	T
Chr1	2305002	A	G	G
Chr1	2307040	G	T	T
Chr1	2308714	C	T	C
Chr1	2310510	A	G	G
Chr1	2311440	G	A	A
Chr1	2312698	A	C	C
Chr1	2313010	T	A	A
Chr1	2313057	A	G	A
Chr1	2316432	T	C	T
Chr1	2316708	A	G	A
Chr1	2317526	G	A	A
Chr1	2317944	T	A	A
Chr1	2318199	C	T	T
Chr1	2319381	T	C	T
Chr1	2320738	T	C	T
Chr1	2321858	T	C	T
Chr1	2325347	T	G	G
Chr1	2326865	G	A	G
Chr1	2327671	G	A	G
Chr1	2327739	T	C	C
Chr1	2327750	T	C	C
Chr1	2327817	C	T	T
Chr1	2327868	C	G	G
Chr1	2327874	G	A	A
Chr1	2338339	T	G	G
Chr1	2338342	T	G	G
Chr1	2338351	A	C	C
Chr1	2338368	G	T	T
Chr1	2338383	G	A	A
Chr1	2338397	A	C	C
Chr1	2338435	T	C	C
Chr1	2338461	G	T	T
Chr1	2338513	G	A	G
Chr1	2338678	G	T	T
Chr1	2340190	G	A	G
Chr1	2340378	A	T	T
Chr1	2340379	A	G	G
Chr1	2340866	A	C	C
Chr1	2341114	A	G	A
Chr1	2342601	G	A	G
Chr1	2343756	A	C	A
Chr1	2343791	G	C	C
Chr1	2344270	A	C	A
Chr1	2346349	C	T	T
Chr1	2346369	G	C	C
Chr1	2347965	T	G	T
Chr1	2348057	T	A	A
Chr1	2350304	G	A	A
Chr1	2350912	T	C	C
Chr1	2351253	A	T	T
Chr1	2351268	A	T	T
Chr1	2351272	T	C	C
Chr1	2351285	T	A	A
Chr1	2351294	G	T	T
Chr1	2351297	T	C	C
Chr1	2351318	G	A	A
Chr1	2351353	A	G	G
Chr1	2352352	C	T	C
Chr1	2352383	T	C	C
Chr1	2352728	A	T	T
Chr1	2352997	A	G	A
Chr1	2353017	T	C	T
Chr1	2353866	T	A	A
Chr1	2354165	T	C	C
Chr1	2355229	T	C	C
Chr1	2355240	T	A	T
Chr1	2355639	T	A	T
Chr1	2355853	G	A	G
Chr1	2356081	T	G	G
Chr1	2356394	T	G	T
Chr1	2356490	G	A	G
Chr1	2357413	G	T	T
Chr1	2357470	A	T	A
Chr1	2358092	T	C	C
Chr1	2358159	G	T	T
Chr1	2359111	G	C	G
Chr1	2359237	A	C	A
Chr1	2359389	A	T	T
[truncated: 135,341 more rows]

## Sheet: C
Supplementary File 2C. High quality marker list used to genotype DH samples
Chromosome	Position	Col-0	Ler
Chr1	711	T	C
Chr1	892	T	G
Chr1	956	C	T
Chr1	10904	A	T
Chr1	32210	T	C
Chr1	37388	G	T
Chr1	38554	G	T
Chr1	71326	G	T
Chr1	71348	C	T
Chr1	88300	C	T
Chr1	88879	G	C
Chr1	88937	A	G
Chr1	90606	G	T
Chr1	90809	A	T
Chr1	90864	A	G
Chr1	96770	C	A
Chr1	97473	C	T
Chr1	103319	G	C
Chr1	105064	C	T
Chr1	106128	T	A
Chr1	106129	T	A
Chr1	108696	A	T
Chr1	109257	G	C
Chr1	109312	A	C
Chr1	109325	T	C
Chr1	109405	G	T
Chr1	109472	T	C
Chr1	109627	C	T
Chr1	109804	T	C
Chr1	109855	C	T
Chr1	109984	T	C
Chr1	110059	T	A
Chr1	111864	G	A
Chr1	112134	A	C
Chr1	112907	G	A
Chr1	114034	G	A
Chr1	114648	T	C
Chr1	114737	A	C
Chr1	114915	T	C
Chr1	115320	T	G
Chr1	115593	T	G
Chr1	116183	G	T
Chr1	117592	C	T
Chr1	119083	T	G
Chr1	119359	T	G
Chr1	119470	A	C
Chr1	119479	C	T
Chr1	120049	C	T
Chr1	120328	C	G
Chr1	121077	T	A
Chr1	121364	G	T
Chr1	122005	C	G
Chr1	122809	G	A
Chr1	123912	C	A
Chr1	124467	G	A
Chr1	126609	A	G
Chr1	127093	T	C
Chr1	129607	G	A
Chr1	129671	C	G
Chr1	129841	T	A
Chr1	135853	C	G
Chr1	136588	A	T
Chr1	140411	C	A
Chr1	140713	A	T
Chr1	146182	A	G
Chr1	146220	T	G
Chr1	146280	A	C
Chr1	146471	A	T
Chr1	146734	A	T
Chr1	151617	A	G
Chr1	151639	A	T
Chr1	153232	T	A
Chr1	154679	A	C
Chr1	157407	T	C
Chr1	157491	T	C
Chr1	158640	A	G
Chr1	158842	A	T
Chr1	159434	T	A
Chr1	159941	G	A
Chr1	160515	C	T
Chr1	161527	G	A
Chr1	162616	A	T
Chr1	163492	A	G
Chr1	163504	C	T
Chr1	163555	G	T
Chr1	163569	C	A
Chr1	164375	T	A
Chr1	164393	C	G
Chr1	164414	C	A
Chr1	164423	C	G
Chr1	164474	G	A
Chr1	165059	T	C
Chr1	165930	C	G
Chr1	166850	G	T
Chr1	168700	T	A
Chr1	169429	A	T
Chr1	170260	C	T
Chr1	170728	C	G
Chr1	171250	A	T
Chr1	171413	G	A
Chr1	171538	A	G
Chr1	171573	G	A
Chr1	171610	A	G
Chr1	171611	A	T
Chr1	171616	A	C
Chr1	171622	T	A
Chr1	171626	C	G
Chr1	171664	T	C
Chr1	171736	C	G
Chr1	171772	A	G
Chr1	171924	A	T
Chr1	172053	G	A
Chr1	172965	A	G
Chr1	173042	C	G
Chr1	173104	C	A
Chr1	173157	C	T
Chr1	173162	T	G
Chr1	173531	C	G
Chr1	173963	T	A
Chr1	174087	T	A
Chr1	174329	C	A
Chr1	174816	C	T
Chr1	178456	A	G
Chr1	179175	C	T
Chr1	179753	C	A
Chr1	180812	C	T
Chr1	180816	T	A
Chr1	181261	T	G
Chr1	183623	T	A
Chr1	207856	A	G
Chr1	210319	A	G
Chr1	266254	T	C
Chr1	266733	G	T
Chr1	266846	C	A
Chr1	266850	G	T
Chr1	266943	G	C
Chr1	267251	C	T
Chr1	267352	C	T
Chr1	267588	C	G
Chr1	267613	C	T
Chr1	267925	C	A
Chr1	267933	A	G
Chr1	267982	A	T
Chr1	269524	C	T
Chr1	269547	C	T
Chr1	269596	T	A
Chr1	269628	G	A
Chr1	269642	C	G
Chr1	269680	C	T
Chr1	269697	C	G
Chr1	270147	G	T
Chr1	270845	T	C
Chr1	271050	G	C
Chr1	271075	A	T
Chr1	271416	T	C
Chr1	272101	T	G
Chr1	273714	G	A
Chr1	274629	T	A
Chr1	275285	T	C
Chr1	275291	T	G
Chr1	275504	A	C
Chr1	275624	C	T
Chr1	275938	T	G
Chr1	277613	T	C
Chr1	277659	T	A
Chr1	278320	G	A
Chr1	278556	T	A
Chr1	280584	A	C
Chr1	281265	G	A
Chr1	281933	G	C
Chr1	283723	T	G
Chr1	284094	A	C
Chr1	284187	T	A
Chr1	284815	T	C
Chr1	284904	G	A
Chr1	284989	A	G
Chr1	285111	G	A
Chr1	285729	A	G
Chr1	285820	C	G
Chr1	286029	A	C
Chr1	287160	C	T
Chr1	287556	G	A
Chr1	288548	G	A
Chr1	289260	T	C
Chr1	289857	G	A
Chr1	290554	A	C
Chr1	290689	C	G
Chr1	290788	T	G
Chr1	291008	C	A
Chr1	291136	A	T
Chr1	291363	A	T
Chr1	291602	G	T
Chr1	291737	T	C
Chr1	291759	A	T
Chr1	291765	T	C
Chr1	291796	A	G
Chr1	291814	A	T
Chr1	291870	A	G
Chr1	291896	A	G
Chr1	291898	G	A
Chr1	291993	C	T
Chr1	292110	A	C
Chr1	292138	T	C
Chr1	292344	A	C
Chr1	292381	C	T
Chr1	292387	T	C
Chr1	292437	A	C
Chr1	292495	T	C
Chr1	292520	A	G
Chr1	292574	T	C
Chr1	292581	G	A
Chr1	292666	A	G
Chr1	292671	C	T
Chr1	292698	C	T
Chr1	292896	T	A
Chr1	293313	A	C
Chr1	293388	A	T
Chr1	294969	T	C
Chr1	301465	T	A
Chr1	301587	G	T
Chr1	306462	G	T
Chr1	309787	G	A
Chr1	314437	T	A
Chr1	371972	T	C
Chr1	372675	G	A
Chr1	377064	T	C
Chr1	384704	A	T
Chr1	387224	A	T
Chr1	387895	T	A
Chr1	432547	T	A
Chr1	440564	T	A
Chr1	446882	T	C
Chr1	447072	A	G
Chr1	447125	T	A
Chr1	447271	C	T
Chr1	447293	G	A
Chr1	449560	G	C
Chr1	450466	A	G
Chr1	452718	G	C
Chr1	453167	A	T
Chr1	453280	G	C
Chr1	453652	T	C
Chr1	454146	A	G
Chr1	454260	T	A
Chr1	456627	C	T
Chr1	458079	C	G
Chr1	461327	T	C
Chr1	461371	C	A
Chr1	462849	G	A
Chr1	463954	T	A
Chr1	463960	T	G
Chr1	463962	T	A
Chr1	463963	T	A
Chr1	464075	T	C
Chr1	464103	G	A
Chr1	464909	A	G
Chr1	464929	G	A
Chr1	467140	G	T
Chr1	467517	C	G
Chr1	468404	G	A
Chr1	468498	A	T
Chr1	468846	G	A
Chr1	468849	T	A
Chr1	469548	T	G
Chr1	469581	T	A
Chr1	469655	C	T
Chr1	473429	T	G
Chr1	478208	G	C
Chr1	479432	T	C
Chr1	483188	A	G
Chr1	485242	C	T
Chr1	485402	C	A
Chr1	489092	T	A
Chr1	502177	T	A
Chr1	502178	T	A
Chr1	523868	A	G
Chr1	528348	G	C
Chr1	549671	T	G
Chr1	560551	T	A
Chr1	562860	A	G
Chr1	563367	T	C
Chr1	563546	G	C
Chr1	566579	G	A
Chr1	566941	A	G
Chr1	567457	T	C
Chr1	567667	G	A
Chr1	567771	A	T
Chr1	567814	G	C
Chr1	568285	G	T
Chr1	568311	C	T
Chr1	568321	T	A
Chr1	568322	G	A
Chr1	568341	T	C
Chr1	568351	T	C
Chr1	568371	T	G
Chr1	568766	C	G
Chr1	569173	G	C
Chr1	569200	T	A
Chr1	569204	C	G
Chr1	569232	T	-
Chr1	569241	A	G
Chr1	569257	G	T
Chr1	569269	C	G
Chr1	569290	C	T
Chr1	569511	C	T
Chr1	569668	T	C
Chr1	569680	C	T
Chr1	569715	T	C
Chr1	569887	C	A
Chr1	570755	A	C
Chr1	571284	C	A
Chr1	571420	A	G
Chr1	571611	A	T
Chr1	571631	A	T
Chr1	571638	C	A
Chr1	571955	G	C
Chr1	572053	T	G
Chr1	572063	C	T
Chr1	572328	G	A
Chr1	573099	A	C
Chr1	573558	C	G
Chr1	573659	T	C
Chr1	574104	G	A
Chr1	574162	T	C
Chr1	574385	T	C
Chr1	574393	C	A
Chr1	574454	A	G
Chr1	574531	T	G
Chr1	574603	T	C
Chr1	575473	T	C
Chr1	575623	G	A
Chr1	576108	T	A
Chr1	576109	G	A
Chr1	576346	C	T
Chr1	577323	G	A
Chr1	577628	C	T
Chr1	577897	C	G
Chr1	579884	C	T
Chr1	580152	G	T
Chr1	580779	T	A
Chr1	580914	A	T
Chr1	580944	A	G
Chr1	580976	A	C
Chr1	581393	G	C
Chr1	581476	C	G
Chr1	581955	G	T
Chr1	581990	G	C
Chr1	582038	T	G
Chr1	582136	T	C
Chr1	582166	G	C
Chr1	582601	G	A
Chr1	582613	G	A
Chr1	582670	G	A
Chr1	582692	G	A
Chr1	582730	T	A
Chr1	582805	G	C
Chr1	583717	G	T
Chr1	584719	G	A
Chr1	584728	T	C
Chr1	585101	A	G
Chr1	585704	T	A
Chr1	585761	A	G
Chr1	586414	T	A
Chr1	586941	G	A
Chr1	587232	A	G
Chr1	587243	A	T
Chr1	587244	A	T
Chr1	587279	G	A
Chr1	587293	C	T
Chr1	587296	A	T
Chr1	587322	A	T
Chr1	589688	G	A
Chr1	590903	G	C
Chr1	591180	A	T
Chr1	591492	G	A
Chr1	591513	C	G
Chr1	591677	A	-
Chr1	592013	T	A
Chr1	592597	A	G
Chr1	592867	G	A
Chr1	592890	A	G
Chr1	592939	A	G
Chr1	593981	G	A
Chr1	594166	C	T
Chr1	594446	C	G
Chr1	594568	C	A
Chr1	596554	T	C
Chr1	598868	G	A
Chr1	599237	C	T
Chr1	599372	T	A
Chr1	599486	T	G
Chr1	599730	T	C
Chr1	602135	A	G
Chr1	602162	T	A
Chr1	603241	T	G
Chr1	604365	T	G
Chr1	604370	G	C
Chr1	604664	T	C
Chr1	605176	A	T
Chr1	605242	T	G
Chr1	605448	A	G
Chr1	606019	T	G
Chr1	606297	G	A
Chr1	606485	A	G
Chr1	606579	C	T
Chr1	606585	C	T
Chr1	606987	G	C
Chr1	606991	G	C
Chr1	607052	C	A
Chr1	607493	T	C
Chr1	607549	C	A
Chr1	607559	A	G
Chr1	607594	G	C
Chr1	607687	C	T
Chr1	607735	G	A
Chr1	607819	T	C
Chr1	607834	A	T
Chr1	607865	A	T
Chr1	607876	A	T
Chr1	607900	G	A
Chr1	608068	G	C
Chr1	608093	G	A
Chr1	608345	T	G
Chr1	608482	C	G
Chr1	608512	T	A
Chr1	608889	T	A
Chr1	608966	C	G
Chr1	608967	A	C
Chr1	609077	C	T
Chr1	609094	G	A
Chr1	609132	A	T
Chr1	609159	T	A
Chr1	609197	C	A
Chr1	609249	T	C
Chr1	609269	C	T
Chr1	609304	A	G
Chr1	609311	G	A
Chr1	609365	C	T
Chr1	609446	G	A
Chr1	609519	T	A
Chr1	609533	T	C
Chr1	609552	T	C
Chr1	610189	G	A
Chr1	611128	C	A
Chr1	612351	A	T
Chr1	612387	C	G
Chr1	612935	G	A
Chr1	612952	C	T
Chr1	614273	G	T
Chr1	614977	C	A
Chr1	615607	G	C
Chr1	615616	T	A
Chr1	615954	C	T
Chr1	616831	A	G
Chr1	616982	C	T
Chr1	617800	T	A
Chr1	617882	A	G
Chr1	618452	T	C
Chr1	623047	G	T
Chr1	623464	G	A
Chr1	624499	G	T
Chr1	624529	C	T
Chr1	624717	T	C
Chr1	625021	C	T
Chr1	625271	C	A
Chr1	625301	A	C
Chr1	625489	C	G
Chr1	625970	A	G
Chr1	626197	T	A
Chr1	626351	G	A
Chr1	627030	T	A
Chr1	627062	T	C
Chr1	627925	G	T
Chr1	628573	G	A
Chr1	628630	C	G
Chr1	629134	C	A
Chr1	630457	C	T
Chr1	631363	A	G
Chr1	631901	T	C
Chr1	633512	A	T
Chr1	633694	T	C
Chr1	634259	G	T
Chr1	634273	A	G
Chr1	634321	G	A
Chr1	634327	T	G
Chr1	634334	G	A
Chr1	634353	G	C
Chr1	634355	A	T
Chr1	634380	G	A
Chr1	634554	T	C
Chr1	634561	G	A
Chr1	634564	A	T
Chr1	634639	G	A
Chr1	635670	A	C
Chr1	635902	T	C
Chr1	636766	A	T
Chr1	636788	T	C
Chr1	636917	A	G
Chr1	637916	C	T
Chr1	637952	A	T
Chr1	638022	A	G
Chr1	638156	G	A
Chr1	638572	G	C
Chr1	638653	A	G
Chr1	638719	C	A
Chr1	639710	G	A
Chr1	640447	G	T
Chr1	640621	C	T
Chr1	640758	G	A
Chr1	640808	A	C
Chr1	641004	A	T
Chr1	641525	C	G
Chr1	641584	C	G
Chr1	641627	G	T
Chr1	641675	T	C
Chr1	642088	A	G
Chr1	642568	A	T
Chr1	643447	G	A
Chr1	643468	T	C
Chr1	643471	A	G
Chr1	643486	T	C
Chr1	644148	A	C
Chr1	644286	T	C
Chr1	644770	G	C
Chr1	645371	T	A
Chr1	645420	A	G
Chr1	645493	C	T
Chr1	645600	T	C
Chr1	645619	C	T
Chr1	645624	G	C
Chr1	645637	G	A
Chr1	645641	T	A
Chr1	645661	C	A
Chr1	646047	A	T
Chr1	646053	T	A
Chr1	646106	G	T
Chr1	646492	A	G
Chr1	646531	C	T
Chr1	646558	G	A
Chr1	646603	G	A
Chr1	647033	A	C
Chr1	647284	T	A
Chr1	647668	G	T
Chr1	647684	A	C
Chr1	647788	A	T
Chr1	648156	C	G
Chr1	649160	T	C
Chr1	649788	A	T
Chr1	650324	T	G
Chr1	650855	G	C
Chr1	652281	G	A
Chr1	652305	C	T
Chr1	652491	T	G
Chr1	652492	T	C
Chr1	653165	A	T
Chr1	654496	T	A
Chr1	655639	C	A
Chr1	655835	G	A
Chr1	656291	T	G
Chr1	656440	G	A
Chr1	658067	A	G
Chr1	658269	A	C
Chr1	658413	C	T
Chr1	658674	C	A
Chr1	658767	T	A
Chr1	658913	A	G
Chr1	658928	A	G
Chr1	660534	T	C
Chr1	660944	T	C
Chr1	661250	C	A
Chr1	661266	T	G
Chr1	661597	G	A
Chr1	661961	A	T
Chr1	662006	T	C
Chr1	662016	T	G
Chr1	662030	T	A
Chr1	662857	A	G
Chr1	662928	T	G
Chr1	663038	A	T
Chr1	663182	A	T
Chr1	663522	T	G
Chr1	663732	G	A
Chr1	663735	T	C
Chr1	663743	T	C
Chr1	663747	A	G
Chr1	663822	C	T
Chr1	663874	T	G
Chr1	664107	C	T
Chr1	664110	G	C
Chr1	664122	T	C
Chr1	664403	T	G
Chr1	664464	G	A
Chr1	664671	T	C
Chr1	664679	C	T
Chr1	665023	T	G
Chr1	665064	T	C
Chr1	666158	A	G
Chr1	669947	T	G
Chr1	670003	T	A
Chr1	670040	A	T
Chr1	670041	A	T
Chr1	670132	A	G
Chr1	670232	G	A
Chr1	670347	T	C
Chr1	670351	C	T
Chr1	670552	A	C
Chr1	670624	G	A
Chr1	670658	A	G
Chr1	671312	C	G
Chr1	671911	C	A
Chr1	672329	T	G
Chr1	672454	G	A
Chr1	672669	T	C
Chr1	673473	G	A
Chr1	673556	T	C
Chr1	673626	A	G
Chr1	673785	A	T
Chr1	674199	G	T
Chr1	674414	G	T
Chr1	674586	G	A
Chr1	674879	G	A
Chr1	675177	A	T
Chr1	675578	T	C
Chr1	676195	T	C
Chr1	676355	A	G
Chr1	676429	G	A
Chr1	676902	T	A
Chr1	676925	C	T
Chr1	677026	A	T
Chr1	677150	G	A
Chr1	677970	A	G
Chr1	678224	T	G
Chr1	678328	T	C
Chr1	678528	T	C
Chr1	678747	C	G
Chr1	678934	A	T
Chr1	679076	T	G
Chr1	679340	T	G
Chr1	679901	G	A
Chr1	680183	G	A
Chr1	680416	T	C
Chr1	685779	G	A
Chr1	687360	G	A
Chr1	696215	C	T
Chr1	696222	T	A
Chr1	696278	A	C
Chr1	696289	A	C
Chr1	696471	C	T
Chr1	697063	C	T
Chr1	697120	G	A
Chr1	697128	T	G
Chr1	697143	A	T
Chr1	697144	A	G
Chr1	697333	A	C
Chr1	697352	G	A
Chr1	697447	C	A
Chr1	697467	C	G
Chr1	697804	T	A
Chr1	697890	T	A
Chr1	697898	A	T
Chr1	698953	G	T
Chr1	699542	C	T
Chr1	700031	T	C
Chr1	700614	G	C
Chr1	700793	T	G
Chr1	701107	G	C
Chr1	701536	A	T
Chr1	701732	A	C
Chr1	703327	A	G
Chr1	703360	C	A
Chr1	703514	G	A
Chr1	703911	G	C
Chr1	705223	C	G
Chr1	706920	A	C
Chr1	708523	T	C
Chr1	708773	A	C
Chr1	709055	T	A
Chr1	709076	A	G
Chr1	709476	C	G
Chr1	709478	A	T
Chr1	709497	C	T
Chr1	709500	A	T
Chr1	709552	C	A
Chr1	709624	T	G
Chr1	710166	C	A
Chr1	710467	T	C
Chr1	710497	A	G
Chr1	710582	T	A
Chr1	711699	G	A
Chr1	711720	A	G
Chr1	711803	C	G
Chr1	711812	T	G
Chr1	711956	C	T
Chr1	712015	T	C
Chr1	712167	A	-
Chr1	712170	A	T
Chr1	712277	G	T
Chr1	715571	T	C
Chr1	719087	G	A
Chr1	721576	C	A
Chr1	723059	C	T
Chr1	723419	G	A
Chr1	725622	C	T
Chr1	725962	C	T
Chr1	727526	T	C
Chr1	727639	C	T
Chr1	727955	A	T
Chr1	728904	C	T
Chr1	728931	A	T
Chr1	730461	T	G
Chr1	730831	T	C
Chr1	730948	A	G
Chr1	731917	C	G
Chr1	732819	T	G
Chr1	732956	A	G
Chr1	733046	T	C
Chr1	734158	T	C
Chr1	736041	C	G
Chr1	736268	C	A
Chr1	737482	T	A
Chr1	737717	G	A
Chr1	738655	T	G
Chr1	738776	T	A
Chr1	739332	C	A
Chr1	739340	A	-
Chr1	739731	T	C
Chr1	740670	T	G
Chr1	741102	C	A
Chr1	741800	G	T
Chr1	742422	G	A
Chr1	742474	C	T
Chr1	742491	G	T
Chr1	743178	A	G
Chr1	744025	A	T
Chr1	747178	A	C
Chr1	747747	T	C
Chr1	747822	C	A
Chr1	747985	T	C
Chr1	748115	A	C
Chr1	748146	C	A
Chr1	748253	T	C
Chr1	748326	T	C
Chr1	748721	C	A
Chr1	749779	T	C
Chr1	750424	C	T
Chr1	750926	C	A
Chr1	751247	A	G
Chr1	751396	A	G
Chr1	751404	A	T
Chr1	751661	A	T
Chr1	751914	T	A
Chr1	752641	A	C
Chr1	752927	T	C
Chr1	753480	A	T
Chr1	755399	G	A
Chr1	755432	A	G
Chr1	757164	G	T
Chr1	757817	C	T
Chr1	757832	T	A
Chr1	758186	C	T
Chr1	758192	C	T
Chr1	758274	A	C
Chr1	758573	G	C
Chr1	758581	T	C
Chr1	758613	A	G
Chr1	758623	A	T
Chr1	760741	C	G
Chr1	760760	G	T
Chr1	761468	A	G
Chr1	762201	T	C
Chr1	762345	C	T
Chr1	762781	C	T
Chr1	762833	G	A
Chr1	762842	C	T
Chr1	762875	T	G
Chr1	763441	C	T
Chr1	763691	C	T
Chr1	764116	G	A
Chr1	764301	A	G
Chr1	764304	G	T
Chr1	764702	G	A
Chr1	765174	T	C
Chr1	765612	G	T
Chr1	765718	G	T
Chr1	766776	A	T
Chr1	767816	C	T
Chr1	767846	T	C
Chr1	767852	G	C
Chr1	767908	A	C
Chr1	768539	T	C
Chr1	768561	G	C
Chr1	768701	G	A
Chr1	768702	G	C
Chr1	768865	A	T
Chr1	769275	A	G
Chr1	769457	G	A
Chr1	769500	G	A
Chr1	769552	G	A
Chr1	769557	C	A
Chr1	769673	A	T
Chr1	769972	G	A
Chr1	770064	C	A
Chr1	770082	C	A
Chr1	770282	T	G
Chr1	770562	A	C
Chr1	770796	G	A
Chr1	770918	A	G
Chr1	770963	C	G
Chr1	771134	T	A
Chr1	771382	T	A
Chr1	771817	T	A
Chr1	771862	A	T
Chr1	771891	T	A
Chr1	772013	T	G
Chr1	772034	G	A
Chr1	772303	C	G
Chr1	772458	A	G
Chr1	772724	T	C
Chr1	773423	C	T
Chr1	774594	A	C
Chr1	775234	T	G
Chr1	775394	T	C
Chr1	775518	G	C
Chr1	775649	T	G
Chr1	775705	C	G
Chr1	776241	C	T
Chr1	778724	C	T
Chr1	779047	A	C
Chr1	779397	G	A
Chr1	779882	A	C
Chr1	780156	T	A
Chr1	780671	G	T
Chr1	781828	G	A
Chr1	782011	G	A
Chr1	782194	G	T
Chr1	783309	A	G
Chr1	783499	A	G
Chr1	784382	G	C
Chr1	784396	T	A
Chr1	784491	G	T
Chr1	784917	C	T
Chr1	784931	A	G
Chr1	784967	A	G
Chr1	785167	T	C
Chr1	785170	A	G
Chr1	785202	C	A
Chr1	785446	T	C
Chr1	785448	T	C
Chr1	797322	A	G
Chr1	810708	A	T
Chr1	834960	A	T
Chr1	834962	A	T
Chr1	844413	C	T
Chr1	844417	T	C
Chr1	850465	G	C
Chr1	858097	C	G
Chr1	864361	G	A
Chr1	922673	T	A
Chr1	986719	T	A
Chr1	987432	A	T
Chr1	993410	G	T
Chr1	1022802	A	T
Chr1	1064221	A	G
Chr1	1065037	A	G
Chr1	1065532	C	T
Chr1	1067618	C	T
Chr1	1067878	C	T
Chr1	1068044	G	A
Chr1	1070461	G	A
Chr1	1071783	G	A
Chr1	1072172	A	G
Chr1	1072314	A	G
Chr1	1073161	T	C
Chr1	1074092	A	T
Chr1	1074135	A	T
Chr1	1075693	C	T
Chr1	1076505	C	G
Chr1	1079644	C	A
Chr1	1080776	A	G
Chr1	1080835	G	C
Chr1	1083513	T	C
Chr1	1084301	G	A
Chr1	1084435	G	A
Chr1	1085444	G	A
Chr1	1085739	T	C
Chr1	1086131	C	G
Chr1	1086254	T	A
Chr1	1086652	C	A
Chr1	1086987	G	T
Chr1	1087624	T	C
Chr1	1089125	A	G
Chr1	1089591	C	T
Chr1	1090017	C	T
Chr1	1091589	G	A
Chr1	1092049	T	C
Chr1	1093364	A	G
Chr1	1096639	T	A
Chr1	1097249	A	-
Chr1	1097383	G	T
Chr1	1097554	A	G
Chr1	1098582	C	T
Chr1	1099222	C	T
Chr1	1100081	A	G
Chr1	1100093	T	C
Chr1	1100351	A	G
Chr1	1100495	A	C
Chr1	1101169	C	T
Chr1	1102314	C	T
Chr1	1102330	G	C
Chr1	1103121	C	T
Chr1	1104250	G	C
Chr1	1105328	G	A
Chr1	1105667	T	A
Chr1	1108375	C	T
Chr1	1108389	T	A
Chr1	1108601	C	T
Chr1	1108812	T	C
Chr1	1109040	A	C
Chr1	1110391	C	T
Chr1	1110852	T	A
Chr1	1111666	A	G
Chr1	1112596	A	G
Chr1	1114445	T	A
Chr1	1116177	T	G
Chr1	1117158	C	T
Chr1	1119662	A	G
Chr1	1119772	A	T
Chr1	1119842	A	G
Chr1	1120348	G	A
Chr1	1121219	G	A
Chr1	1121361	T	A
Chr1	1121519	A	C
Chr1	1123532	G	T
Chr1	1123731	T	G
Chr1	1123880	C	T
Chr1	1123925	A	T
Chr1	1124879	C	T
Chr1	1131718	C	T
Chr1	1132082	C	G
Chr1	1132096	C	T
Chr1	1132170	G	A
Chr1	1132614	C	A
Chr1	1132672	G	C
Chr1	1132697	C	T
Chr1	1132985	C	T
Chr1	1133023	A	C
Chr1	1133099	T	C
Chr1	1133186	G	A
Chr1	1133265	G	A
Chr1	1133545	T	A
Chr1	1133546	T	A
Chr1	1133547	T	A
Chr1	1133745	T	G
Chr1	1133765	T	A
Chr1	1133863	C	T
Chr1	1134230	T	C
Chr1	1134414	T	C
Chr1	1134439	C	T
Chr1	1134644	C	T
Chr1	1134755	T	C
Chr1	1134878	C	T
Chr1	1135459	C	T
Chr1	1135722	T	C
Chr1	1135862	A	T
Chr1	1136070	A	T
Chr1	1137318	G	A
Chr1	1138098	C	A
Chr1	1138904	A	G
Chr1	1139600	T	G
Chr1	1139612	G	C
Chr1	1139616	T	A
Chr1	1139955	T	C
Chr1	1140588	C	A
Chr1	1140744	G	A
Chr1	1140796	A	C
Chr1	1141454	G	A
Chr1	1141459	G	A
Chr1	1141506	C	T
Chr1	1141603	T	A
Chr1	1141642	A	T
Chr1	1141663	C	A
Chr1	1141821	G	A
Chr1	1141858	A	G
Chr1	1142026	T	C
Chr1	1142413	T	A
Chr1	1142441	G	C
Chr1	1142446	G	T
Chr1	1142451	G	C
Chr1	1142474	T	G
Chr1	1142491	G	A
Chr1	1142512	A	T
Chr1	1142903	G	A
Chr1	1142972	A	T
Chr1	1143017	C	T
Chr1	1143443	C	T
Chr1	1143494	C	T
Chr1	1143653	G	T
Chr1	1143832	A	C
Chr1	1144061	A	G
Chr1	1144320	A	C
Chr1	1144622	G	T
Chr1	1144736	G	A
Chr1	1144850	A	G
Chr1	1144854	A	T
Chr1	1145010	C	G
Chr1	1146913	A	G
Chr1	1148269	G	A
Chr1	1148420	A	T
Chr1	1148773	T	A
Chr1	1150961	C	A
Chr1	1153526	T	C
Chr1	1154106	T	C
Chr1	1158465	A	C
Chr1	1158517	T	C
Chr1	1158541	A	T
Chr1	1158555	A	G
Chr1	1158573	T	C
Chr1	1158584	T	G
Chr1	1158591	T	A
Chr1	1158659	G	A
Chr1	1158754	T	A
Chr1	1158930	G	T
Chr1	1158943	A	G
Chr1	1158966	T	C
Chr1	1159686	T	A
Chr1	1159810	C	G
Chr1	1161421	A	C
Chr1	1161734	T	C
Chr1	1161740	T	C
Chr1	1161746	C	T
Chr1	1162124	T	G
Chr1	1162222	C	T
Chr1	1162324	A	C
Chr1	1162447	C	T
Chr1	1163183	T	G
Chr1	1163523	A	T
Chr1	1163842	G	T
Chr1	1164142	G	A
Chr1	1164914	G	C
Chr1	1164944	T	C
Chr1	1166204	T	C
Chr1	1167305	A	G
Chr1	1167335	A	T
Chr1	1167445	C	A
Chr1	1167520	T	C
Chr1	1167844	C	T
Chr1	1167880	C	T
Chr1	1168402	C	T
Chr1	1168665	C	A
Chr1	1168697	A	G
Chr1	1168728	A	G
Chr1	1168740	C	G
Chr1	1168792	T	A
Chr1	1168802	A	T
Chr1	1168965	G	T
Chr1	1169282	A	T
Chr1	1169504	C	A
Chr1	1169505	G	A
Chr1	1169632	A	T
Chr1	1169741	A	T
Chr1	1170049	C	T
Chr1	1170071	T	G
Chr1	1170367	T	C
Chr1	1170382	A	G
Chr1	1170404	G	A
Chr1	1170440	G	A
Chr1	1170479	C	A
Chr1	1170970	A	T
Chr1	1171707	T	C
Chr1	1172136	A	G
Chr1	1172184	C	T
Chr1	1172764	A	T
Chr1	1172811	G	C
Chr1	1172819	A	T
Chr1	1172820	A	T
Chr1	1173253	T	C
Chr1	1173274	G	A
Chr1	1173298	G	T
Chr1	1173413	T	C
Chr1	1173418	T	C
Chr1	1173716	C	T
Chr1	1174170	T	C
Chr1	1174243	A	C
Chr1	1175561	A	G
Chr1	1175600	C	T
Chr1	1175773	C	T
Chr1	1176542	C	T
Chr1	1176980	A	G
Chr1	1177912	A	C
Chr1	1177932	T	A
Chr1	1178349	C	G
Chr1	1178608	A	G
Chr1	1178984	C	G
Chr1	1179391	A	T
Chr1	1179960	A	G
Chr1	1180290	T	G
Chr1	1181112	A	G
Chr1	1181940	G	T
Chr1	1182624	A	T
Chr1	1184093	G	A
Chr1	1184139	C	A
Chr1	1184380	G	A
Chr1	1184490	T	C
Chr1	1184495	C	T
Chr1	1184498	A	G
Chr1	1184563	G	T
Chr1	1184569	T	G
Chr1	1184590	T	C
Chr1	1184600	T	C
Chr1	1184855	G	A
Chr1	1184945	T	A
Chr1	1185011	T	C
Chr1	1185047	T	C
Chr1	1185329	T	G
Chr1	1185563	C	T
Chr1	1187420	C	A
Chr1	1188434	A	C
Chr1	1189375	C	A
Chr1	1189992	G	A
Chr1	1190703	A	G
Chr1	1191118	T	G
Chr1	1191435	C	T
Chr1	1191870	C	A
Chr1	1192121	A	G
Chr1	1193354	C	T
Chr1	1193381	A	C
Chr1	1193396	C	T
Chr1	1194158	T	C
Chr1	1195211	A	T
Chr1	1195243	G	A
Chr1	1195272	C	T
Chr1	1195295	C	A
Chr1	1195339	T	A
Chr1	1195350	G	A
Chr1	1195449	A	G
Chr1	1195474	C	T
Chr1	1195542	A	T
Chr1	1195582	C	T
Chr1	1195591	A	T
Chr1	1195656	T	A
Chr1	1195849	T	C
Chr1	1195990	T	A
Chr1	1196151	A	T
Chr1	1196165	T	A
Chr1	1196173	T	A
Chr1	1196197	G	A
Chr1	1196203	C	T
Chr1	1196279	A	T
Chr1	1196286	G	T
Chr1	1196290	T	A
Chr1	1196308	C	A
Chr1	1196382	A	C
Chr1	1196392	T	C
Chr1	1196420	A	G
Chr1	1196496	A	G
Chr1	1197458	C	A
Chr1	1197487	T	C
Chr1	1198351	T	G
Chr1	1198529	A	G
Chr1	1198806	A	T
Chr1	1199647	A	C
Chr1	1200321	T	G
Chr1	1200405	T	C
Chr1	1201049	T	C
Chr1	1201325	G	A
Chr1	1201556	C	G
Chr1	1201757	A	C
Chr1	1203627	C	G
Chr1	1204549	C	G
Chr1	1206132	A	G
Chr1	1206179	G	A
Chr1	1206669	T	A
Chr1	1207742	G	A
Chr1	1208421	C	T
Chr1	1208938	C	A
Chr1	1209662	A	C
Chr1	1211716	G	T
Chr1	1211865	C	T
Chr1	1212011	G	A
Chr1	1214103	T	C
Chr1	1215230	T	C
Chr1	1216558	C	G
Chr1	1217087	T	G
Chr1	1217472	T	G
Chr1	1217632	A	T
Chr1	1217742	T	C
Chr1	1217843	G	A
Chr1	1218274	A	T
Chr1	1219320	T	C
Chr1	1219574	C	A
Chr1	1219863	A	T
Chr1	1219980	T	A
Chr1	1220150	G	A
Chr1	1220469	G	C
Chr1	1220517	G	A
Chr1	1220819	C	T
Chr1	1220998	G	T
Chr1	1221161	G	C
Chr1	1221314	A	C
Chr1	1221493	A	C
Chr1	1221514	T	C
Chr1	1222132	A	C
Chr1	1222326	G	C
Chr1	1223092	T	C
Chr1	1223605	C	T
Chr1	1225411	C	A
Chr1	1226551	T	C
Chr1	1226581	T	C
Chr1	1227493	T	G
Chr1	1228801	G	A
Chr1	1228831	A	T
Chr1	1228908	C	T
Chr1	1230313	G	A
Chr1	1232427	C	A
Chr1	1232579	A	C
Chr1	1233096	A	C
Chr1	1233666	G	A
Chr1	1233667	G	A
Chr1	1234740	C	T
Chr1	1236971	C	T
Chr1	1237151	T	G
Chr1	1237152	T	A
Chr1	1237214	C	T
Chr1	1237312	G	A
Chr1	1237495	A	T
Chr1	1237514	A	C
Chr1	1238041	G	T
Chr1	1238377	G	A
Chr1	1238774	T	A
Chr1	1238986	A	C
Chr1	1239354	C	G
Chr1	1240045	A	G
Chr1	1240105	G	A
Chr1	1240140	A	C
Chr1	1240323	A	G
Chr1	1241208	C	G
Chr1	1241922	G	T
Chr1	1242372	C	T
Chr1	1242537	T	G
Chr1	1242550	C	G
Chr1	1242912	G	A
Chr1	1242924	G	A
Chr1	1242977	G	A
Chr1	1243024	C	T
Chr1	1243087	A	C
Chr1	1243133	A	G
Chr1	1276616	T	C
Chr1	1282224	G	T
Chr1	1282314	G	C
Chr1	1288787	A	C
Chr1	1382716	G	A
Chr1	1403245	T	C
Chr1	1423645	C	A
Chr1	1423727	G	T
Chr1	1423970	A	G
Chr1	1424044	A	T
Chr1	1424237	A	G
Chr1	1424464	A	G
Chr1	1424528	A	T
Chr1	1424666	C	T
Chr1	1424739	G	T
Chr1	1425645	T	A
Chr1	1425648	C	A
Chr1	1426755	T	A
Chr1	1427190	C	-
Chr1	1428491	A	T
Chr1	1428570	A	T
Chr1	1428586	A	C
Chr1	1428889	A	T
Chr1	1428947	G	C
Chr1	1429060	C	T
Chr1	1429095	C	T
Chr1	1429168	G	A
Chr1	1429238	G	T
Chr1	1429255	A	G
Chr1	1429296	C	T
Chr1	1429312	T	A
Chr1	1429373	A	G
Chr1	1429386	G	A
Chr1	1429398	A	C
Chr1	1429693	A	G
Chr1	1429841	G	A
Chr1	1429925	A	G
Chr1	1429954	T	C
Chr1	1430141	C	A
Chr1	1430179	T	G
Chr1	1431611	A	T
Chr1	1432196	A	C
Chr1	1432741	T	C
Chr1	1432979	T	A
Chr1	1432980	T	A
Chr1	1433383	A	G
Chr1	1433388	G	C
Chr1	1433637	C	T
Chr1	1433784	T	A
Chr1	1433952	T	A
Chr1	1435039	A	G
Chr1	1435248	C	A
Chr1	1435533	T	G
Chr1	1435771	C	G
Chr1	1435846	G	A
Chr1	1436602	A	G
Chr1	1437298	T	C
Chr1	1438278	A	T
Chr1	1438309	A	C
Chr1	1438466	T	A
Chr1	1438483	C	T
Chr1	1438511	G	C
Chr1	1438872	C	A
Chr1	1438969	A	C
Chr1	1439352	T	G
Chr1	1439448	T	C
Chr1	1439532	G	C
Chr1	1439548	G	C
Chr1	1439582	T	C
Chr1	1439714	A	T
Chr1	1439716	T	C
Chr1	1439844	C	T
Chr1	1440076	T	G
Chr1	1440078	C	T
Chr1	1440340	G	A
Chr1	1440355	A	T
Chr1	1440420	G	C
Chr1	1440666	G	T
Chr1	1440811	A	C
Chr1	1440813	T	C
Chr1	1440829	C	T
Chr1	1440841	A	C
Chr1	1441175	G	A
Chr1	1441245	C	A
Chr1	1441260	T	C
Chr1	1441262	A	G
Chr1	1441292	C	T
Chr1	1441310	G	T
Chr1	1441339	T	G
Chr1	1441343	T	G
Chr1	1441346	A	C
Chr1	1441353	T	A
Chr1	1441354	C	T
Chr1	1441358	A	G
Chr1	1444954	A	-
Chr1	1444967	T	G
Chr1	1445147	T	G
Chr1	1445416	T	G
Chr1	1445505	A	G
Chr1	1446083	T	G
Chr1	1446131	C	T
Chr1	1446193	G	A
Chr1	1446990	G	C
Chr1	1447785	T	G
Chr1	1448115	G	A
Chr1	1448374	G	A
Chr1	1449118	A	C
Chr1	1452333	G	A
Chr1	1453707	C	G
Chr1	1453748	G	T
Chr1	1454085	T	A
Chr1	1454990	G	A
Chr1	1455754	T	G
Chr1	1456542	T	C
Chr1	1456863	A	T
Chr1	1457170	T	C
Chr1	1457284	G	A
Chr1	1457806	G	T
Chr1	1457976	T	C
Chr1	1458063	C	A
Chr1	1458159	A	G
Chr1	1458224	C	A
Chr1	1458241	T	A
Chr1	1458325	C	A
Chr1	1458699	A	G
Chr1	1458747	A	T
Chr1	1458805	G	C
Chr1	1458857	A	T
Chr1	1458909	G	A
Chr1	1458926	C	T
Chr1	1459052	T	A
Chr1	1459059	C	A
Chr1	1459918	C	T
Chr1	1460492	G	A
Chr1	1460528	A	T
Chr1	1460653	A	T
Chr1	1460855	C	T
Chr1	1460866	A	G
Chr1	1461086	T	A
Chr1	1461087	C	A
Chr1	1461089	G	A
Chr1	1461127	T	C
Chr1	1461174	C	A
Chr1	1461286	A	G
Chr1	1461848	T	A
Chr1	1461945	T	G
Chr1	1461951	C	A
Chr1	1461959	T	C
Chr1	1462211	A	G
Chr1	1462454	T	A
Chr1	1462988	C	G
Chr1	1466808	C	G
Chr1	1467443	G	A
Chr1	1467780	C	T
Chr1	1468060	T	A
Chr1	1468650	T	G
Chr1	1469258	T	G
Chr1	1472223	G	A
Chr1	1472551	A	G
Chr1	1473286	T	C
Chr1	1476817	G	A
Chr1	1477384	T	C
Chr1	1479099	T	A
Chr1	1479546	A	T
Chr1	1479733	C	T
Chr1	1480907	T	G
Chr1	1481204	T	C
Chr1	1481694	C	T
Chr1	1482743	T	C
Chr1	1483156	G	T
Chr1	1484255	T	C
Chr1	1484382	T	C
Chr1	1484414	C	T
Chr1	1484443	G	A
Chr1	1484826	A	C
Chr1	1485291	T	C
Chr1	1485357	A	G
Chr1	1485393	G	A
Chr1	1485396	C	T
Chr1	1485411	C	T
Chr1	1485504	G	A
Chr1	1485573	T	C
Chr1	1485582	C	T
Chr1	1485591	G	A
Chr1	1485642	G	A
Chr1	1486503	C	T
Chr1	1486507	T	C
Chr1	1486509	T	C
Chr1	1486530	A	G
Chr1	1486566	C	T
Chr1	1486839	A	C
Chr1	1486844	A	G
Chr1	1486866	C	G
Chr1	1486920	A	G
Chr1	1487020	C	T
Chr1	1487437	C	G
Chr1	1487471	C	T
Chr1	1487531	T	C
Chr1	1487542	A	C
Chr1	1487576	T	C
Chr1	1487595	G	A
Chr1	1487602	T	C
Chr1	1487605	C	A
Chr1	1487685	A	G
Chr1	1487704	G	A
Chr1	1487748	A	C
Chr1	1487850	C	T
Chr1	1487862	C	G
Chr1	1487874	C	T
Chr1	1487928	G	A
Chr1	1487972	G	A
Chr1	1487984	T	A
Chr1	1487994	T	A
Chr1	1488230	A	G
Chr1	1488311	C	T
Chr1	1488313	C	G
Chr1	1488365	T	A
Chr1	1488402	T	C
Chr1	1488642	G	A
Chr1	1488822	C	A
Chr1	1489200	A	C
Chr1	1489236	C	T
Chr1	1493909	T	G
Chr1	1494443	C	A
Chr1	1494959	T	-
Chr1	1495110	T	C
Chr1	1495888	A	T
Chr1	1496445	A	G
Chr1	1496606	T	A
Chr1	1496766	G	A
Chr1	1497234	C	T
Chr1	1497552	T	G
Chr1	1502839	A	G
Chr1	1502860	C	A
Chr1	1502896	G	A
Chr1	1502951	A	T
Chr1	1503000	G	A
Chr1	1503744	A	G
Chr1	1503916	C	G
Chr1	1503921	G	A
Chr1	1503926	A	C
Chr1	1504004	A	T
Chr1	1504044	G	C
Chr1	1504232	G	A
Chr1	1504245	A	G
Chr1	1504252	G	A
Chr1	1504266	T	A
Chr1	1504279	C	G
Chr1	1504295	G	A
Chr1	1504385	A	T
Chr1	1504478	A	C
Chr1	1504479	A	G
Chr1	1504509	T	A
Chr1	1504568	C	T
Chr1	1504599	G	T
Chr1	1504762	C	T
Chr1	1504768	C	T
Chr1	1504817	A	C
Chr1	1505328	G	T
Chr1	1505378	T	G
Chr1	1505418	C	G
Chr1	1505422	A	G
Chr1	1505430	A	G
Chr1	1505453	C	A
Chr1	1505537	G	T
Chr1	1505555	T	G
Chr1	1505606	G	T
Chr1	1505613	T	C
Chr1	1505708	G	C
Chr1	1505725	T	C
Chr1	1505757	T	A
Chr1	1505761	T	A
Chr1	1505770	G	C
Chr1	1505796	G	C
Chr1	1505805	G	C
Chr1	1505857	T	C
Chr1	1505890	A	G
Chr1	1505919	G	C
Chr1	1505923	T	A
Chr1	1505941	T	A
Chr1	1506257	C	T
Chr1	1506406	C	T
Chr1	1506445	G	A
Chr1	1506565	T	C
Chr1	1506778	T	C
Chr1	1506796	T	C
Chr1	1506802	T	C
Chr1	1506922	A	T
Chr1	1506949	G	A
Chr1	1506979	T	C
Chr1	1506994	T	C
Chr1	1507855	C	T
Chr1	1508513	G	A
Chr1	1510014	C	T
Chr1	1510806	T	A
Chr1	1511001	T	C
Chr1	1511274	C	T
Chr1	1512292	A	G
Chr1	1514290	G	A
Chr1	1515063	T	C
Chr1	1515694	A	G
Chr1	1515697	G	T
Chr1	1517039	C	G
Chr1	1517820	T	A
Chr1	1520831	C	G
Chr1	1525380	C	T
Chr1	1525443	A	G
Chr1	1525468	T	C
Chr1	1525573	T	A
Chr1	1525590	T	A
Chr1	1525599	G	A
Chr1	1525600	T	A
Chr1	1525601	G	A
Chr1	1527393	G	C
Chr1	1527461	A	G
Chr1	1527562	T	C
Chr1	1528258	C	T
Chr1	1528271	T	C
Chr1	1528441	T	C
Chr1	1528556	A	T
Chr1	1528614	C	T
Chr1	1529028	A	T
Chr1	1529081	T	C
Chr1	1529098	G	T
Chr1	1529106	G	A
Chr1	1529294	A	C
Chr1	1529403	T	A
Chr1	1529544	A	C
Chr1	1529592	A	T
Chr1	1529709	T	C
Chr1	1529744	C	G
Chr1	1529880	T	G
Chr1	1530603	A	C
Chr1	1530686	T	A
Chr1	1530694	C	G
Chr1	1530838	T	C
Chr1	1530914	T	C
Chr1	1534298	A	C
Chr1	1534321	G	A
Chr1	1534528	T	C
Chr1	1535467	G	A
Chr1	1536067	G	C
Chr1	1536136	C	A
Chr1	1537170	A	T
Chr1	1538318	T	C
Chr1	1539269	A	T
Chr1	1539719	T	A
Chr1	1539721	T	A
Chr1	1539810	C	T
Chr1	1541172	T	C
Chr1	1543645	T	C
Chr1	1543802	G	T
Chr1	1543916	C	G
Chr1	1544180	T	C
Chr1	1544238	T	C
Chr1	1544349	C	A
Chr1	1544429	G	A
Chr1	1544430	G	A
Chr1	1544437	G	A
Chr1	1544464	G	A
Chr1	1544471	G	A
Chr1	1544494	G	A
Chr1	1544496	G	A
Chr1	1544615	G	A
Chr1	1545525	G	T
Chr1	1545726	C	A
Chr1	1545817	G	A
Chr1	1546810	A	G
Chr1	1547573	T	C
Chr1	1547593	C	T
Chr1	1547879	C	A
Chr1	1547906	A	G
Chr1	1547918	T	A
Chr1	1548069	A	C
Chr1	1548132	A	G
Chr1	1548209	C	G
Chr1	1548319	T	C
Chr1	1549045	T	C
Chr1	1549147	A	T
Chr1	1549454	G	T
Chr1	1549460	A	C
Chr1	1549603	T	A
Chr1	1549701	T	G
Chr1	1549798	G	C
Chr1	1549821	A	G
Chr1	1549866	A	T
Chr1	1549889	A	T
Chr1	1549950	G	A
Chr1	1550055	G	T
Chr1	1550083	T	A
Chr1	1550122	C	G
Chr1	1550147	G	A
Chr1	1550176	T	C
Chr1	1550187	G	T
Chr1	1550351	A	G
Chr1	1550442	T	C
Chr1	1550469	A	G
Chr1	1550477	T	C
Chr1	1550655	A	T
Chr1	1550920	A	G
Chr1	1553245	G	T
Chr1	1553753	C	G
Chr1	1553816	A	T
Chr1	1553950	G	T
Chr1	1553952	A	C
Chr1	1554025	G	C
Chr1	1554140	G	T
Chr1	1554253	A	T
Chr1	1554652	G	A
Chr1	1554812	G	T
Chr1	1554854	C	T
Chr1	1555291	C	T
Chr1	1555698	A	T
Chr1	1556007	A	G
Chr1	1556259	T	A
Chr1	1557253	A	G
Chr1	1557526	G	A
Chr1	1557671	A	T
Chr1	1559270	A	T
Chr1	1559682	A	C
Chr1	1559701	T	A
Chr1	1559764	C	T
Chr1	1559884	A	G
Chr1	1559903	G	A
Chr1	1559904	T	A
Chr1	1560267	G	A
Chr1	1560349	C	T
Chr1	1560350	C	T
Chr1	1560357	A	G
Chr1	1560578	C	A
Chr1	1560632	A	G
Chr1	1560737	A	G
Chr1	1560739	A	G
Chr1	1560760	A	C
Chr1	1560864	C	T
Chr1	1560866	A	T
Chr1	1560936	G	A
Chr1	1560953	T	G
Chr1	1560963	C	T
Chr1	1561032	T	C
Chr1	1561048	A	C
Chr1	1561082	C	G
Chr1	1561135	T	G
Chr1	1561140	A	T
Chr1	1561200	T	C
Chr1	1561267	A	C
Chr1	1561289	T	A
Chr1	1561299	C	T
Chr1	1561302	T	G
Chr1	1561396	A	G
Chr1	1561423	A	G
Chr1	1561451	C	T
Chr1	1561457	C	T
Chr1	1561498	A	G
Chr1	1561626	G	A
Chr1	1561641	G	A
Chr1	1561671	C	T
Chr1	1561689	T	C
Chr1	1561701	A	G
Chr1	1561702	A	T
Chr1	1561710	C	A
Chr1	1561740	A	T
Chr1	1561832	C	T
Chr1	1561869	T	C
Chr1	1561881	A	T
Chr1	1561892	C	T
Chr1	1561898	A	T
Chr1	1562036	G	A
Chr1	1562050	C	T
Chr1	1562057	A	C
Chr1	1562108	C	T
Chr1	1562110	A	C
Chr1	1562159	T	C
Chr1	1562202	T	A
Chr1	1562334	A	T
Chr1	1562356	G	A
Chr1	1562403	T	A
Chr1	1562449	T	C
Chr1	1562450	A	T
Chr1	1562501	C	A
Chr1	1562537	T	G
Chr1	1562549	A	G
Chr1	1562650	T	C
Chr1	1562674	T	C
Chr1	1562808	G	A
Chr1	1562884	T	C
Chr1	1562899	G	C
Chr1	1562915	T	C
Chr1	1562927	A	C
Chr1	1562939	T	G
Chr1	1562977	G	C
Chr1	1562998	T	A
Chr1	1563048	T	C
Chr1	1563101	A	G
Chr1	1563867	T	C
Chr1	1563875	C	A
Chr1	1563912	A	T
Chr1	1563930	T	G
Chr1	1563967	G	A
Chr1	1564058	G	A
Chr1	1564087	A	G
Chr1	1564153	C	A
Chr1	1564154	A	G
Chr1	1564174	A	C
Chr1	1564710	T	C
Chr1	1564712	T	A
Chr1	1564783	G	C
Chr1	1564883	T	C
Chr1	1564965	A	G
Chr1	1564982	C	T
Chr1	1564998	A	G
Chr1	1565044	G	T
Chr1	1565045	A	C
Chr1	1565052	C	T
Chr1	1565351	G	C
Chr1	1565360	C	T
Chr1	1565409	G	A
Chr1	1565435	C	T
Chr1	1565450	T	G
Chr1	1565599	T	C
Chr1	1565881	T	C
Chr1	1565909	G	A
Chr1	1565916	A	G
Chr1	1566023	A	G
Chr1	1566026	A	T
Chr1	1566050	A	C
Chr1	1566124	G	C
Chr1	1566146	A	G
Chr1	1566150	G	T
Chr1	1566245	A	T
Chr1	1566274	A	G
Chr1	1566286	G	A
Chr1	1566289	G	C
Chr1	1566334	T	C
Chr1	1566411	A	T
Chr1	1566445	G	A
Chr1	1566457	T	C
Chr1	1566494	T	C
Chr1	1566539	C	A
Chr1	1566549	G	C
Chr1	1566565	G	A
Chr1	1566620	C	T
Chr1	1566846	C	T
Chr1	1566906	G	T
Chr1	1566942	G	A
Chr1	1567212	G	A
Chr1	1567259	C	G
Chr1	1567338	T	A
Chr1	1567353	G	T
Chr1	1567362	G	T
Chr1	1567376	T	A
Chr1	1567395	A	C
Chr1	1567435	A	T
Chr1	1567747	C	A
Chr1	1567767	T	A
Chr1	1567968	G	T
Chr1	1568006	G	T
Chr1	1568027	T	C
Chr1	1568041	G	A
Chr1	1568044	T	A
Chr1	1568045	T	A
Chr1	1568108	G	A
Chr1	1568157	G	A
Chr1	1568160	T	C
Chr1	1568178	G	A
Chr1	1568379	T	C
Chr1	1568423	A	G
Chr1	1568505	T	G
Chr1	1568506	C	T
Chr1	1568523	G	C
Chr1	1568543	A	T
Chr1	1568567	A	T
Chr1	1568613	A	C
Chr1	1568618	T	C
Chr1	1568626	G	A
Chr1	1568635	A	G
Chr1	1568643	A	G
Chr1	1568676	G	A
Chr1	1569077	T	G
Chr1	1569184	T	C
Chr1	1569430	G	A
Chr1	1569615	T	C
Chr1	1569622	A	C
Chr1	1570044	C	A
Chr1	1570222	A	G
Chr1	1571671	T	C
Chr1	1572221	T	G
Chr1	1572284	G	C
Chr1	1572348	G	A
Chr1	1572461	T	A
Chr1	1572631	G	T
Chr1	1572666	T	G
Chr1	1572691	T	A
Chr1	1572885	C	G
Chr1	1572915	T	C
Chr1	1573156	G	A
Chr1	1573327	T	G
Chr1	1574398	A	T
Chr1	1574542	C	G
Chr1	1574655	A	C
Chr1	1575118	A	T
Chr1	1575318	T	G
Chr1	1575368	C	T
Chr1	1575390	T	A
Chr1	1575454	G	A
Chr1	1575462	T	C
Chr1	1575536	A	C
Chr1	1575785	A	G
Chr1	1576310	G	A
Chr1	1576386	T	A
Chr1	1576472	T	G
Chr1	1576646	T	G
Chr1	1578928	C	T
Chr1	1579214	A	G
Chr1	1579670	A	G
Chr1	1579868	A	C
Chr1	1580237	G	A
Chr1	1580913	G	C
Chr1	1582927	T	A
Chr1	1583741	C	T
Chr1	1583977	G	A
Chr1	1584051	G	T
Chr1	1585099	T	C
Chr1	1585517	T	C
Chr1	1586313	A	C
Chr1	1586362	T	C
Chr1	1586415	T	C
Chr1	1586469	T	A
Chr1	1586531	A	G
Chr1	1586726	G	A
Chr1	1587417	T	C
Chr1	1587500	G	A
Chr1	1587508	A	T
Chr1	1587612	A	G
Chr1	1588102	C	A
Chr1	1588267	A	T
Chr1	1588311	G	C
Chr1	1588325	A	G
Chr1	1588335	C	A
Chr1	1588386	G	T
Chr1	1588435	T	A
Chr1	1588444	A	C
Chr1	1588652	T	C
Chr1	1588776	A	C
Chr1	1588830	T	-
Chr1	1588942	C	A
Chr1	1588981	C	A
Chr1	1589197	A	C
Chr1	1589223	T	C
Chr1	1589277	A	T
Chr1	1589395	A	C
Chr1	1589443	T	C
Chr1	1589456	A	T
Chr1	1589951	T	C
Chr1	1591045	G	A
Chr1	1591556	A	G
Chr1	1591695	T	C
Chr1	1592184	T	C
Chr1	1592550	T	C
Chr1	1592700	T	C
Chr1	1592734	T	C
Chr1	1593089	G	T
Chr1	1593168	T	C
Chr1	1593172	T	C
Chr1	1593173	G	A
Chr1	1593176	T	C
Chr1	1593184	A	G
Chr1	1593238	G	A
Chr1	1593255	T	C
Chr1	1593609	T	C
Chr1	1593649	A	C
Chr1	1594317	C	G
Chr1	1595032	A	T
Chr1	1595475	T	C
Chr1	1596421	A	G
Chr1	1596493	C	T
Chr1	1597659	C	A
Chr1	1597880	A	T
Chr1	1597893	T	A
Chr1	1597956	G	T
Chr1	1598270	C	T
Chr1	1598335	T	C
Chr1	1598366	C	T
Chr1	1598395	T	G
Chr1	1598430	G	A
Chr1	1598619	C	T
Chr1	1598653	A	T
Chr1	1598666	C	A
Chr1	1599092	G	T
Chr1	1599158	C	T
Chr1	1599463	C	G
Chr1	1599979	C	T
Chr1	1600204	C	A
Chr1	1600743	A	T
Chr1	1600771	A	C
Chr1	1600775	A	T
Chr1	1600782	G	A
Chr1	1600871	T	A
Chr1	1600892	T	A
Chr1	1601802	C	T
Chr1	1601803	C	T
Chr1	1602027	A	G
Chr1	1602137	C	T
Chr1	1603471	T	A
Chr1	1604455	G	A
Chr1	1604479	A	G
Chr1	1604485	A	C
Chr1	1604698	A	C
Chr1	1604831	C	G
Chr1	1605539	C	G
Chr1	1605652	T	C
Chr1	1605844	A	G
Chr1	1606941	A	G
Chr1	1607096	T	C
Chr1	1607448	T	C
Chr1	1607765	C	T
Chr1	1607970	T	C
Chr1	1609268	C	T
Chr1	1610808	T	A
Chr1	1610844	G	A
Chr1	1610957	C	A
Chr1	1613038	A	G
Chr1	1613082	T	A
Chr1	1613850	T	G
Chr1	1614637	T	C
Chr1	1614717	A	G
Chr1	1615242	A	G
Chr1	1615488	T	C
Chr1	1615747	G	A
Chr1	1617537	T	C
Chr1	1620427	G	A
Chr1	1620983	C	T
Chr1	1622203	A	G
Chr1	1622676	C	T
Chr1	1623386	G	T
Chr1	1623576	T	A
Chr1	1623650	T	A
Chr1	1623742	C	T
Chr1	1624709	C	G
Chr1	1627287	C	T
Chr1	1631049	T	C
Chr1	1632192	C	A
Chr1	1632194	A	T
Chr1	1633593	C	A
Chr1	1634909	T	C
Chr1	1635861	C	T
Chr1	1638242	T	A
Chr1	1638394	T	C
Chr1	1638427	C	G
Chr1	1638591	A	G
Chr1	1638620	G	C
Chr1	1638732	A	G
[truncated: 436,917+ more rows]

## Sheet: D
Supplementary File 2D. Primer pairs used for verification of NCOs in tetrad offspring. Note that in the case of NCOs 11 and 15 we used different primer pairs for each of the alleles.
NCO-ID	Tetrad	Chromosome	Position	Forward	Reverse
1	29_2	Chr5	16568231	AGCCTTTCTAGTCAAAGAGGGT	TAGGATTGTCTGCGCTTGTG
2	38_2	Chr3	22673645	TGCCAAATAAACCGAGAAGTGA	TCATGGGCTGAATTTCCTTTTCT
3	40_1	Chr1	3562592	AGGTGAGAAGATGGAGGTGA	TCCTAACAAACCCCATCCAAA
3	40_1	Chr1	3562604
4	40_1	Chr3	465914	ACTTTGAAGGGCTTTTGTCTCA	GCACCTCCAAGTACTTCTCTT
4	40_1	Chr3	465976
4	40_1	Chr3	466115
5	40_2	Chr5	2831387	GCAGTGATGGCAGAAGTAGAC	TGGCCATCATCATCTTTGTCG
6	40_4	Chr3	654195	TGCAGCAGATATTCCCGAGA	AGTCGCGGGAAAATGAGAGA
6	40_4	Chr3	654248
7	58_2	Chr1	29232758	TCTAACTAATTGCCCACA	AAGATTTGTGGGCTTCC
8	58_3	Chr2	13925604	TGAAGCAACAACAAGATCT	GCAATCTTCATCACCATCT
9	58_4	Chr1	4090578	GGTTGGTTTAGGAGTTGG	GGCTTTTCTTGAAACCAC
9	58_4	Chr1	4090614
10	58_4	Chr3	10122998	CGTGTATATCGAGAGGCCCA	TCACATTTGGGTTCACAAGAGT
11	62_1	Chr5	22718313	TCCGAAGTACAATCACCATGTC	AGCGTTCGTGTGCATTAGTG
11	62_1	Chr5	22718594	CACTAATGCACACGAACGCT	TGGGGATTGGTAGAACGACT
12	62_1	Chr5	23233151	CCATGGCTTCGTCTTTGTGT	GAGCTCTAGACCTCGGTGTC
13	62_1	Chr4	16211203	TCTTGCATTGTTTCTTGAGACCA	AGGCAGAAGAAGTAGGAGCG
14	62_1	Chr4	18208163	TCTCGAATCTTTCCCCTCGT	CGATATGATTCCACGCAGCA
15	62_3	Chr3	20571630	TGAGAGGTGAGTGTGAACAAA	GTAGAAGGGCTCATATCAAGTGT
15	62_3	Chr3	20571904	GAGGCTTGAGAGGTGAGTGT	TGCAAACCTTTTCGTCGCAA
16	62_4	Chr5	1036220	TCCCAATTTGCCCTCCTCTT	CGAGAGGTGTGAGTCCGAAT
17	58_4	Chr3	2456140	TCATGACTTCAGGGAGCAGA	CCATCAAGGGAGTGAAATGCT
17	58_4	Chr3	2456185
17	58_4	Chr3	2456206
18	62_2	Chr5	24790243	TGAGAGCCTTGTACCGTCAA	TGAACCGGCATGTCAACTTG

## Sheet: E
Supplementary File 2E. Primer pairs used for verification of NCOs in DH lines. Three linked NCO markers (NCO 7) were rejected, because of complex heterozygous reads suggesting a duplication event.
NCO-ID	DH line	Chromosome	Position	Forward	Reverse
1	DH1	Chr3	22842900	CTCACACGGAATTTATAGT	GGATCTACATGTTCGTAAG
2	DH3	Chr1	631901	TTTGATCTCCCACAGGCCTT	CACCAAACACCAACGGATGT
3	DH5	Chr2	12471762	CTCCAGGACGGTCTATTT	TGTACATAACTAACACGGTGG
3	DH5	Chr2	12471847
4	DH5	Chr3	7537467	AGCAATACCGGGAGATCAGG	CAATGGCAGTTTGGAACCCA
5	DH5	Chr3	19086067	ACGACGGAGATGGACATTA	GAAGAATAGAAGGAGAGAG
6	DH5	Chr3	20583226	GGTTTCCTATCTCACGAC	CTTATGCTTCCCTTGTTTG
7	DH5	Chr5	24511119	GTTGAATTGAAGTCCATT	ATTTTGTTCCGTAAAGAC
7	DH5	Chr5	24511131
7	DH5	Chr5	24511187
8	DH6	Chr4	13992357	GAGAACTGGTGGTGGGCTAT	CACATCCAAGGTCCAAAGCC
10	DH10	Chr3	20620584	GCCTAGCCCATTAAGAG	CGGATCAACAGAACAAC
11	DH10	Chr5	19158556	ATGGGTGGAAACATGAC	TTTTAACAGTTTCGCCG

## Sheet: F
Supplementary File 2F. Primers used for the verification of transposed DNA on chromosome 3.
Primer 1	primer 2	Sequence primer 1	Sequence primer 2	Gives a PCR product in…	PCR product length**
1	3	GTATGCCTCCGACGTAGACA	TTGGTCGAACTGTCTGGAAGA	Ler	~4000
5	6	TGGTTACAAAGTTGCTAATTCGC	TCCTCCTACTCCAAAACCAACA	Ler	~1200
2	4	GCATCAAGTGTTACCGCGAT	CCACGGGCATTCATAAACCA	Ler	~1500
7	8	TCTCCTCCACTGATCGCAAG	CTGTAGTTCTCGGCCGGTAT	Ler	~7000
1	2	GTATGCCTCCGACGTAGACA	GCATCAAGTGTTACCGCGAT	Col	7905
7	9	TCTCCTCCACTGATCGCAAG	GCAACCATAAGAGACAGCCG	Col	1621
6	10	TCCTCCTACTCCAAAACCAACA	GCTTGAACACCACTGAGCAA	Col	548
3	4	TTGGTCGAACTGTCTGGAAGA	CCACGGGCATTCATAAACCA	Col	1009
5	11	TGGTTACAAAGTTGCTAATTCGC	CCGCGGGTTTAATCCTAGTT	Col	1033
8	12	CTGTAGTTCTCGGCCGGTAT	CGCTTTCTTCGACCTTACGG	Col	960
1*	2*	GAGCGGGTCGGGTTTTAATG	CCGATGATTTCTTGCAGGCA	Col	7635
1*	3*	GAGCGGGTCGGGTTTTAATG	GGAATTGGTCGAACTGTCTGG	Ler	~4000
2*	4*	CCGATGATTTCTTGCAGGCA	GCTCTTTATGATATCCACGGGC	Ler	~1500
3*	4*	GGAATTGGTCGAACTGTCTGG	GCTCTTTATGATATCCACGGGC	Col	1027
* Alternative primers for primer positions 1,2,3 and 4.
** Table lists observed lengths for Ler fragments (based on fragment size on gel) and expected length for Col fragments (based on Col reference sequence).
